# Supplementary material for: Integrated Metabolomics and Proteomics Analysis Reveals Plasma Lipid Metabolic Disturbance in Patients With Parkinson’s Disease
Source: Front Mol Neurosci. 2020 Jun 30;13:80. doi: 10.3389/fnmol.2020.00080 (PMC7344253; doi:10.3389/fnmol.2020.00080)
Supplement: TABLE S1 — The matrix of metabolomics data included in the paper. [file Table_1.xlsx]

## Sheet: Metabolomics matrix
Metabolites	m/z	Retention time (min)	Ion mode	Con1	Con2	Con3	Con4	Con5	Con6	Con7	Con8	Con9	Con10	Con11	Con12	Con13	Con14	Con15	Con16	Con17	Con18	Con19	Con20	Con21	Con22	Con23	Con24	Con25	Con26	Con27	Con28	Con29	Con30	Con31	Con32	Con33	Con34	Con35	Con36	PD1	PD2	PD3	PD4	PD5	PD6	PD7	PD8	PD9	PD10
				0	0	0	0	0	0	0	0	0	0	0	0	0	0	0	0	0	0	0	0	0	0	0	0	0	0	0	0	0	0	0	0	0	0	0	0	1	1	1	1	1	1	1	1	1	1
	906.219	11.3513	positive	7.22166	6.36371	7.54869	7.39264	5.05884	8.96706	4.27415	5.29921	9.21901	5.93279	6.54345	5.04086	4.03459	6.06601	3.06153	4.87565	3.1511	4.05752	9.54096	11.4836	5.30294	8.01149	10.2191	8.29968	11.5906	9.30341	6.56223	8.61967	8.89927	7.87751	6.56461	2.9333	5.62937	7.06222	5.35286	5.69524	10.4233	4.61624	1.95598	4.3628	3.28568	5.06498	2.14427	4.58418	3.37695	6.54349
	866.208	11.372	positive	37.5677	32.4588	33.4105	41.9069	36.379	50.4483	30.1345	35.1048	33.4749	54.3854	33.1923	30.9002	30.7386	39.6775	19.961	28.4531	29.4025	26.5714	62.5213	53.6392	42.4236	64.9986	57.3163	48.3865	74.1705	56.8931	58.1875	53.2467	48.8137	54.0954	37.6717	34.8834	36.2459	42.6059	37.0067	25.9495	70.4686	17.3403	23.1569	18.9346	28.2147	23.5378	28.7511	21.4431	16.4651	26.1054
	839.267	8.72605	positive	3.01337	3.49791	3.2623	4.56824	4.43607	4.66938	3.46831	4.90072	2.96762	4.51525	4.87332	1.62123	2.76665	7.06285	2.73467	3.25737	4.08122	4.52354	8.09285	6.19714	5.01671	5.37427	2.06354	5.43163	5.53093	7.15451	5.453	6.69063	5.58456	5.8789	3.41957	5.18754	5.98365	3.6469	6.1205	4.29769	8.28462	2.21727	1.22358	6.31413	3.4973	0.806713	5.59528	2.06956	2.94951	4.1747
	965.605	3.60802	positive	19.5368	18.8845	23.1316	18.4425	32.4733	48.4179	8.70457	39.3271	24.3883	6.31922	42.3746	21.5713	14.3025	37.8247	28.8974	13.8935	41.3142	31.2555	17.7104	19.5657	34.8997	27.9029	28.5574	8.93905	11.9841	11.1232	41.2729	27.3382	29.0582	27.399	25.8732	10.7119	17.1819	26.1613	22.4692	25.2045	4.91988	10.4291	33.7637	11.9519	18.3051	35.8829	24.0055	36.2816	15.5094	20.3382
	438.734	11.5901	positive	3.79558	6.15465	3.699	2.04907	0.601146	2.16562	2.70331	4.14926	1.08315	4.16868	2.08665	2.15027	4.2582	4.17734	0.568253	0	1.7128	1.16028	3.76902	1.56984	3.9005	2.15569	2.09298	6.27136	2.50931	3.97147	4.09343	6.0843	2.04877	6.41538	4.32844	3.5238	2.66964	3.01812	1.76138	3.8789	6.70683	1.29158	1.05001	2.79091	3.80878	1.36981	3.07456	1.17158	1.77555	1.83518
	306.793	11.5488	positive	813.863	810.025	747.955	682.066	716.169	684.871	785.853	652.633	682.776	810.873	734.486	724.71	766.057	775.635	258.929	248.042	228.755	800.295	425.755	667.286	561.25	563.183	614.881	643.572	519.378	491.681	533.904	628.345	455.558	567.168	836.056	813.803	696.404	655.245	756.838	688.437	312.82	369.117	327.023	375.913	350.107	320.638	390.54	302.074	322.53	305.084
	589.272	6.23193	positive	5.64729	4.51849	8.35649	3.11241	5.61126	7.57156	7.20719	7.54927	8.07524	2.84666	7.92298	5.16649	6.13659	6.60318	4.27162	5.84071	4.96905	8.83939	8.74848	9.953	8.41732	8.99922	9.25052	8.92329	8.06953	10.2286	8.40378	11.1471	12.5129	10.2141	5.46866	7.93863	11.1635	9.5864	9.71523	7.71782	7.87299	6.18722	3.77844	3.25677	2.83421	4.65504	2.83188	5.32697	6.83924	3.36587
	617.847	9.49432	positive	6.69115	9.09344	5.47857	12.5975	14.3771	12.8153	5.87481	6.02327	5.21334	16.8014	6.8713	9.56404	7.86548	11.5504	7.47071	3.53413	3.70873	9.37257	10.2953	17.8769	11.875	15.5941	16.1306	6.4699	14.0776	12.1837	13.2727	14.859	12.9426	10.3105	11.4285	8.79561	9.70657	9.36634	6.86224	7.79516	12.509	4.25574	6.6788	9.28783	7.17272	7.60898	12.0257	3.53033	7.66554	4.1094
	307.106	11.3788	positive	2.28806	5.24998	2.40468	3.61301	5.97123	4.25115	2.12699	3.75463	2.75714	4.37786	3.58179	3.38277	1.64197	3.14421	0.878825	3.86285	1.74172	2.73492	6.69146	5.49095	2.63797	4.10315	5.37595	4.69391	8.39533	4.64693	4.97159	3.43871	5.20678	5.01592	3.31425	4.28374	3.98669	4.42881	2.85092	2.82221	5.9383	3.42417	1.31338	3.90362	1.87855	3.45402	4.56371	1.12536	4.7513	2.98365
	126.697	8.85668	positive	4.95582	2.99803	1.74205	3.10728	2.46906	4.47929	3.05859	5.25633	1.65634	0	3.82301	3.58377	0.816296	2.85696	0.316918	3.38874	6.8574	0.342361	3.46564	2.62152	4.64617	1.01764	0.946482	0.979037	1.57854	4.82062	3.3679	3.74035	4.84556	1.39696	0	2.18242	2.69715	3.47074	3.36002	5.46782	3.90418	1.76585	3.77023	0.299231	0	1.00874	0.308066	0.755012	0.280191	0
	139.117	9.15048	positive	5.12836	2.51933	2.48638	1.72327	3.45441	0.851608	4.19096	7.44959	2.66014	0	4.09886	3.88285	0.385173	0.644049	0.455211	3.9964	5.40358	1.18004	4.28503	2.22893	5.69738	2.9269	0.963572	2.61967	3.23412	3.97106	4.42571	4.74704	6.48366	6.44233	1.4975	2.11724	4.46243	5.52381	2.51337	4.99555	4.43533	0	1.50843	0.22916	0	3.37981	0	2.9388	0.445564	0.288431
	507.864	7.84903	positive	7.797	4.45611	2.11884	2.69272	4.32109	4.93408	3.38022	2.32895	4.79136	6.33905	9.28656	4.62781	5.65233	5.40914	1.48698	1.96888	3.28206e-06	5.98068	4.92848	5.7534	1.20443	3.25071	8.83464	5.57789	4.4276	3.93485	3.1132	2.68242	1.54498	4.54581	4.27274	4.1466	3.885	2.71871	2.24298	7.69021	9.64336	6.55605	2.09409	12.669	11.3045	12.6872	7.52251	12.0015	3.67301	16.0416
	495.211	11.3376	positive	4.20612	2.07514	2.46319	2.4208	2.10206	2.77311	1.6185	3.28935	2.75165	1.53436	2.77692	2.11791	1.49819	2.60126	1.67366	2.16457	1.01697	1.97122	5.40957	2.69541	1.81702	2.96828	2.63865	2.77565	3.62045	3.65588	3.17072	1.1981	3.92637	3.76557	3.26777	2.33777	2.74795	2.95256	3.03998	2.09767	5.19445	2.2064	1.24067	4.96444	0.723864	2.24385	2.31562	1.05836	0.53718	1.22117
	585.849	9.49432	positive	3.54424	4.18786	2.29254	6.34384	7.54668	7.11344	1.84924	2.53505	1.41152	8.45951	2.3768	4.34172	4.44585	6.46108	4.76685	2.86567	1.10116	3.6355	2.80112	9.48072	5.6943	5.29546	7.24843	3.52444	6.34518	4.56474	7.00583	4.53103	6.69259	3.4931	5.98213	6.72257	5.00805	4.37741	4.09504	3.45013	4.22642	3.79303	3.64825	6.33757	3.89249	3.95616	10.4203	3.57233	4.83171	3.88454
	944.803	10.0955	positive	8.12951	7.95661	5.19953	15.2693	12.4713	16.1031	12.5989	2.20894	8.87402	18.6226	11.4356	8.3461	9.72998	11.6681	7.15403	10.9086	3.11261	12.2676	11.7896	29.7919	19.246	26.0346	33.9115	22.023	19.1071	23.5759	20.466	23.4056	24.542	20.0429	26.8268	16.0968	22.4507	17.3849	10.2883	7.25529	9.36207	2.86522	11.2282	19.6611	11.2563	18.9119	33.4526	16.2187	13.183	18.2265
	155.861	11.4958	positive	30.3015	30.6994	28.3231	28.7586	30.0645	31.3989	30.8722	28.4188	28.6026	35.7323	27.8937	29.648	28.5504	31.9515	7.73269	7.61345	7.68861	28.5255	24.2737	33.0707	26.5455	29.4068	30.7756	30.3507	26.7294	27.5979	25.6472	32.2769	22.5796	29.4318	31.8048	32.0614	31.0391	28.8106	30.2185	27.7589	22.3743	13.5913	14.0569	15.2348	14.0546	12.8612	16.4545	12.2187	12.7021	12.578
	753.419	8.91862	positive	25.0043	9.00118	8.39325	10.2919	6.55171	18.7803	6.35726	5.44048	7.23098	52.7128	12.4297	14.667	16.3133	24.5943	12.0175	11.3312	10.4517	10.5945	14.191	49.6507	13.5025	27.8525	41.9242	30.0003	49.1775	12.7558	13.6935	12.3253	15.7746	22.8244	15.837	20.5757	23.8964	5.56133	7.30022	6.43674	35.8902	5.68777	15.1185	27.9687	26.6096	18.1438	37.975	11.6077	23.4032	28.7226
	713.097	11.3926	positive	15.7232	12.652	13.4759	15.8726	16.1967	14.5158	14.2094	12.0724	11.6313	18.1758	9.8063	11.3562	15.9019	13.8459	10.2048	11.632	9.57903	11.8715	20.042	22.3832	16.8985	19.8527	22.5688	15.4894	21.924	18.1377	18.457	15.3644	18.9031	14.5651	14.5062	13.4361	17.8407	14.8668	12.9641	11.3319	21.4065	9.65823	9.56151	10.5427	12.7375	9.05405	13.3532	11.888	7.332	11.3672
	652.208	6.22507	positive	13.4166	12.663	11.7214	15.6747	12.0805	19.5521	11.2859	12.9982	14.354	6.84096	13.3976	13.9962	14.3141	14.0416	14.8369	14.3298	13.9266	11.0103	26.3135	18.8185	18.9172	18.2292	21.1848	15.275	25.8761	22.2317	21.0812	17.7901	23.2323	19.3838	12.0662	13.4697	18.5706	16.9624	14.837	13.1939	29.952	8.77925	11.4248	8.26704	8.40169	11.5129	11.0938	11.3241	12.251	9.6934
	418.75	8.76043	positive	6.64013	11.125	9.4772	8.936	10.3789	7.88893	9.92129	8.42042	10.5086	7.4834	8.28614	10.827	9.18551	6.66934	7.50175	5.64601	5.76354	7.61683	4.45506	7.17171	10.9267	5.68009	8.53521	7.78527	3.79904	7.03229	9.07306	7.73163	9.82715	11.2956	8.60485	7.73708	8.89762	8.10355	8.7682	9.65722	15.4555	7.25656	7.94935	4.56206	9.11911	9.57272	3.75526	7.53935	12.182	8.44772
HMDB0001423	750.012	7.68395	positive	7.99477	4.389	1.77355	1.12114	8.38707	3.82116	4.78724	4.75064	4.36401	10.5196	11.4574	4.02786	5.72597	4.65117	3.93022	1.66421	2.37635	5.01982	3.02794	8.59732	4.75419	3.08112	6.90568	5.61136	5.31046	4.06157	5.68058	5.87035	1.96135	12.4618	3.22085	1.90909	2.82848	1.15967	2.86477	9.09846	15.2326	2.44399	3.48149	19.0346	15.0887	19.0049	10.294	14.8162	5.67506	19.2444
	589.198	11.4063	positive	60.6734	43.1491	20.5926	29.8019	50.2659	39.5345	38.9685	45.8784	38.2407	32.9026	33.7818	41.0093	54.3447	26.8755	46.633	25.8185	23.5566	47.3162	44.1101	34.3705	52.0407	61.331	57.7991	40.8792	53.6139	49.5828	49.9661	36.054	45.4963	43.5073	38.4696	55.6525	29.112	30.1118	41.3562	36.4423	78.9995	48.7825	23.8017	24.2441	21.0136	38.5796	48.2764	22.7796	25.8931	20.0554
	288.289	3.91048	positive	4.90917	0.431642	77.5482	111.602	4.32765	0.121441	2.10185	0	2.25669	3.24456	495.977	129.652	1.2344	4.8469	0	42.9761	0.2493	0.320759	845.756	1.02937	3.61617	121.563	23.9861	27.6918	1.07231	0.161425	1.44061	0.221478	30.4101	1.42542	0.148457	0.670418	0.821034	0.182766	0.560552	1.17662	6.17706	0.438486	0.292219	1.05175	1.5032	0.823171	0	0.329713	0.829694	1.98939
	853.727	10.7545	positive	550.672	337.215	463.022	503.588	468.969	664.663	405.441	512.442	399.025	689.264	328.02	401.494	421.622	453.039	734.773	524.119	353.853	513.107	491.67	504.028	572.505	528.064	784.767	573.162	628.857	708.461	554.309	475.364	446.804	541.162	501.867	580.621	517.467	768.347	503.384	445.949	907.632	668.544	597.269	399.615	1017.27	533.388	519.412	479.16	352.094	583.06
	431.206	8.5541	positive	5.22207	2.94122	3.7118	1.43302	3.21771	4.39119	4.29656	3.28559	2.45098	2.54007	2.55922	4.8842	3.91959	3.97266	2.92096	2.12996	1.75391	2.62779	2.39262	2.66919	2.5397	3.40107	0.694366	2.90662	1.47464	3.3526	4.85177	6.43752	1.11565	2.48625	2.92405	3.08689	4.73344	4.33642	5.83833	4.90621	2.52885	4.3338	2.36279	2.03095	3.29606	1.60549	0.867568	2.08665	0	0.286659
	468.728	11.5901	positive	7.5349	6.75052	5.71135	8.24597	6.3596	9.01696	6.50803	6.9247	6.93296	7.48914	7.95014	8.1755	7.7734	9.80684	4.59785	3.39404	3.40711	7.17289	8.58707	9.89871	6.21951	5.29378	8.51721	7.97237	6.24511	6.09728	3.20641	8.95907	6.62519	7.7242	6.66717	8.47557	4.69551	6.80491	8.12357	5.21971	8.62186	7.21965	4.14379	7.25156	4.69892	4.67844	0.757318	4.85436	5.42413	7.41917
	589.847	9.01977	positive	8.00557	6.14655	5.50976	6.3082	3.0448	8.57788	5.46676	1.16038	2.43591	17.6599	5.15823	3.45033	4.36249	7.71538	5.54497	0.993464	0.483726	5.09357	6.48995	13.3977	8.52403	10.9789	10.6987	6.6497	14.4412	4.58332	4.56495	6.01516	2.35052	9.64796	7.04542	4.75815	7.11036	6.4883	4.78334	3.03163	9.41556	9.15865	2.29857	7.42352	5.66287	4.82971	12.1225	3.90613	4.7772	3.71994
	569.71	11.5695	positive	9.54153	10.1849	8.02851	7.05357	7.50466	6.57724	8.59736	6.9655	7.37543	7.22946	4.13407	5.87302	6.10235	8.29578	1.37172	7.76279	6.03126	5.95556	5.20383	7.26779	6.72585	7.45103	4.1129	9.12216	5.59164	2.72368	3.39681	7.17463	5.07262	5.76737	7.6201	5.45516	8.31849	4.46533	6.92382	7.58642	9.59101	8.30004	2.88564	7.55832	3.8973	6.49229	5.57898	5.47795	7.42513	2.71458
	347.225	9.12987	positive	2.10973	2.97108	2.12354	2.49848	2.78783	3.15617	3.3498	4.77683	2.48373	4.62742	4.48795	2.20147	2.11965	3.69305	0.968638	1.58875	0.889099	1.9601	1.83677	1.91903	2.04453	2.69495	2.3314	2.50916	2.57446	3.25404	2.56137	3.60487	2.80334	1.54053	2.73421	2.15132	1.29997	2.44505	4.66747	2.00766	2.18684	2.47138	1.02777	0.820097	1.0723	2.30796	1.83791	1.2821	0.570232	0.657944
	648.286	5.79335	positive	3.348	3.20093	4.35176	1.0332	3.29525	5.41567	1.54603	3.87125	0.938273	0	7.11888	0.927878	4.01572	3.47858	3.67301	1.44598	2.09567	2.13416	2.62839	1.86247	2.24583	4.18698	7.45353	3.00397	3.5897	4.914	2.73574	6.34128	5.33024	5.34248	0.741412	1.81182	3.28855	3.01708	0	2.65405	3.52824	2.65341	4.46737	0.987297	0.478162	1.32546	6.83127	1.52243	1.16798	0.935941
	444.774	11.5901	positive	4.84702	8.58078	5.50173	5.1749	3.01611	3.05384	6.51022	5.82283	4.35746	4.95474	4.96568	7.1011	7.34358	9.71327	4.40488	0.542569	1.80476	2.27543	1.24297	5.66307	3.66365	4.0492	4.77078	5.94272	3.78058	5.76657	6.98196	3.80245	0.226831	5.08803	8.84448	4.89458	3.45126	3.6936	5.61032	5.66953	9.60128	6.09456	5.33567	2.32146	2.19469	2.54374	4.81108	2.64189	3.23411	3.99794
HMDB0116138	603.917	7.28017	positive	3.49795	2.21896	1.01077	1.27808	4.82908	1.27633	2.20053	1.14552	1.76998	1.9929	5.39869	2.84515	3.04612	1.57924	1.23868	1.38133	1.25756	1.99522	1.77243	2.88883	2.58227	1.226	1.62766	2.68376	1.6914	2.37604	1.31715	2.08536	2.7264	1.84239	0.674424	0.65885	0.381935	2.04394	1.49963	4.33002	5.78205	2.71306	2.01022	7.16365	8.17711	9.00737	4.69737	7.31245	3.24868	11.4556
	409.266	7.49333	positive	2.03453	4.11935	1.93205	2.81758	4.5489	2.35456	2.27349	2.93071	3.9388	4.0342	4.06196	3.50492	3.00506	3.4554	4.04561	3.69237	4.92274	6.02561	2.79722	3.85779	3.87295	2.2163	2.65687	3.06139	2.99109	3.44374	3.96621	3.42712	2.28089	2.37434	2.79358	1.92397	3.40651	2.383	3.96071	4.08763	4.95166	3.27919	4.09634	4.93386	2.63192	3.91847	1.70833	2.76028	2.90568	3.04969
	933.35	7.84903	positive	2.97127	7.80873	3.10599	4.31472	4.34263	4.43581	1.44658	3.47247	4.0059	4.46841	4.45148	6.64577	2.3258	3.17876	2.10056	0	4.47843	3.55091	5.5674	6.97086	3.48321	6.23151	1.12573	2.84706	3.25621	5.62529	7.55753	3.64759	1.4901	3.31306	4.39703	1.49502	3.76983	5.33497	3.78786	6.55436	6.23504	5.38682	4.3439	4.59489	0.571361	5.78975	1.1024	0.98035	3.4157	2.00863
	142.872	11.5557	positive	3.99113	4.62687	3.99618	3.60499	3.43109	4.52711	4.37286	3.45804	4.49316	5.8814	3.63522	4.78729	4.06264	4.78568	0.857915	1.08335	0.780731	3.81409	2.98804	4.74018	4.05439	4.17452	4.12179	3.93148	3.63599	3.10521	3.4929	3.93721	3.20129	3.9032	5.39176	4.60944	4.23252	3.98194	3.92207	3.69031	1.94653	2.09615	1.62243	1.97501	1.79123	1.68687	1.9551	1.17821	1.86466	0.86198
	275.038	11.5557	positive	1.29706	0	0.560182	0.92388	2.44832	2.1016	0.971607	1.71167	1.57767	2.46179	0.79836	1.98716	0.796958	1.96247	1.86735	2.13486	1.89646	1.18987	2.41867	2.68953	1.30617	2.48798	3.37006	1.38004	2.49011	2.45441	2.87349	2.24742	2.6958	1.99993	1.77059	1.08937	1.21648	1.79781	1.97356	1.1582	4.10893	1.34989	1.88648	3.94272	3.89668	2.82254	4.35872	1.54144	2.40375	2.58848
	856.951	6.22507	positive	12.2375	6.88114	19.6636	3.93672	3.49601	14.3099	8.80207	17.2645	15.4628	0	18.3813	9.43147	6.32154	6.3134	12.757	15.3407	6.63834	22.9278	16.5579	14.9943	16.9227	5.27517	19.0361	17.3132	7.1987	35.1618	10.8941	33.9194	35.7634	17.4852	4.93264	18.3468	26.2519	24.2629	14.9748	19.5193	14.1411	7.29467	5.14355	6.0654	2.7935	11.4011	1.882	16.6534	9.25181	2.95787
	754.255	6.95203	positive	3.788	1.69421	3.11411	3.48516	4.35135	3.90474	3.69747	2.90781	3.98447	0.457792	4.45483	3.24761	3.91555	3.50979	2.9819	3.18263	4.12691	2.58527	4.99787	4.58608	4.04621	5.87818	5.15141	6.39416	6.57638	6.12276	5.59758	6.3907	6.86551	5.2424	5.51074	4.69286	5.7243	5.0871	3.18496	2.3472	5.42284	2.42465	0.734912	1.77525	2.6562	2.99633	1.63903	0.776408	1.79921	1.13628
	778.796	10.3502	positive	78.2994	69.4963	70.7648	97.543	74.5219	123.295	57.7759	76.7919	73.9704	135.047	63.4144	60.8096	72.7584	81.5255	55.8905	57.3087	56.1414	57.3702	152.287	168.908	130.94	177.719	159.607	114.744	190.008	155.24	153.75	122.66	139.069	141.498	90.9783	80.2826	110.513	92.6195	96.6389	66.9303	141.503	50.4068	67.2166	97.4889	81.588	79.3499	107.408	76.5692	70.1532	81.421
	829.948	2.90368	positive	56.4287	122.602	55.1556	52.1613	65.0573	90.8251	55.4514	106.275	102.119	36.3758	82.0516	59.9243	54.3141	62.9649	62.9632	87.9892	66.2222	62.6319	69.9039	56.8522	86.6481	47.6942	71.4829	76.9839	79.6153	36.8661	93.6374	73.569	77.9087	65.4166	38.8136	40.6568	71.2108	105.429	62.1561	86.3333	65.0177	23.5156	24.0363	7.77841	5.4733	26.0445	5.46301	6.96319	5.95237	11.6954
	872.942	0.965517	positive	5.52018	6.66005	6.08837	7.27004	6.14636	7.44232	4.828	5.25567	5.79757	8.03114	5.70421	5.18345	5.83997	5.13863	8.18306	6.00125	8.83709	4.58899	11.8804	8.39511	9.28675	10.1436	8.37106	8.53743	12.0072	7.02432	8.46466	7.01245	9.02962	10.1281	5.59621	6.61461	7.14589	5.46553	4.32527	5.10902	13.6516	5.08894	4.9227	6.05159	4.04886	8.37282	7.03329	2.35163	4.98278	4.85949
	990.651	9.39807	positive	13.8211	4.18269	0.0671982	4.59798	10.17	39.8976	0	1.96605	3.30183	25.2606	9.87245	26.5956	0.120803	3.98078	7.50985	8.86518	24.8313	2.77019	24.572	5.32811	10.3925	27.5531	0.177366	4.29744	6.68474	11.4198	11.0087	20.5336	4.7712	0	4.76592	14.3045	0	2.48671	18.1411	4.6693	0	2.02753	28.2361	13.0566	16.5036	0.197557	0	4.3371	1.02174	0
	789.241	9.57483	positive	4.88096	11.6147	4.90453	8.87678	6.97168	10.3446	6.23511	3.98448	7.00664	9.97893	5.61642	8.31434	7.78791	11.3801	8.19314	4.19561	2.15386	5.51072	7.00536	13.6829	6.84122	10.4845	9.8963	9.25444	12.2048	5.63544	11.7812	12.6944	8.30004	9.07073	10.5673	8.02863	11.4684	8.77715	10.1116	3.56488	4.12968	4.76107	10.5221	12.1009	12.6162	8.31365	15.2392	11.9183	8.76019	7.52117
	822.436	6.22507	positive	10.9599	4.95037	16.6587	4.26313	0.43023	20.3922	7.67891	18.6538	15.7948	0	24.0356	7.09119	12.5034	7.84569	15.5865	13.6064	5.17386	24.1923	16.3404	19.225	16.0747	5.86597	18.067	20.8374	8.11102	35.8513	9.78586	30.4315	40.9365	16.4249	3.86222	17.4772	26.9517	24.3988	13.7273	17.4542	13.4307	5.17608	6.28637	4.35169	0	9.40542	1.21385	15.1399	6.17217	0.504443
	804.881	8.76043	positive	60.3543	196.413	187.774	109.16	236.605	129.403	179.358	158.09	202.93	35.0706	116.432	247.96	185.521	99.1337	39.3653	32.2583	32.2653	152.851	47.3752	114.608	213.924	52.8803	163.952	107.572	13.9952	120.719	218.395	93.0837	196.566	172.681	141.625	160.845	118.246	185.104	112.664	251.695	49.2901	45.9199	96.3761	7.40632	103.936	92.8776	7.35397	48.0798	106.1	44.905
	613.881	9.49432	positive	4.42241	4.56578	2.53078	5.96113	7.72692	6.82321	2.26177	2.0003	2.46534	12.8881	2.8575	4.03827	6.15727	8.01672	5.57027	2.55063	1.56432	5.79071	4.17078	11.5936	7.00177	6.9474	8.82625	4.37927	8.99774	6.39662	6.93984	7.65784	6.73949	3.96015	6.1253	5.11649	3.65532	4.26184	2.01797	3.60061	4.77643	3.07756	6.92994	8.62233	5.77933	6.75764	11.4158	5.33242	5.43501	6.16774
	312.325	11.6451	positive	20.943	24.9992	21.1669	20.1021	20.7268	21.6782	18.7763	23.5064	19.8477	30.974	21.4363	18.5902	21.2417	23.5477	4.28784	3.87318	2.8907	22.0335	20.2378	24.2602	20.4502	23.9299	22.8963	24.0143	20.4652	23.2493	24.3152	22.8228	16.8386	28.2098	27.1496	22.2065	21.9134	17.8127	24.5507	16.8308	21.9406	10.8742	10.6515	11.6533	8.25054	11.789	13.9512	9.41338	9.46762	6.57953
	758.379	0.608	positive	2.96645	2.43497	1.7175	3.05109	2.70618	2.57729	1.13397	2.66053	1.96421	2.27571	1.48925	1.10478	0.623898	3.70672	0.755005	1.6412	2.15969	1.44974	4.44089	2.02542	2.40325	1.3896	2.41689	1.89721	2.48377	2.83021	2.33883	2.20516	2.58536	2.54203	2.04003	2.65216	2.33507	3.49499	1.53947	2.28359	1.12572	1.04346	0.72179	3.42841	1.20654	2.05497	3.24074	2.84784	2.02364	1.33485
	702.214	7.62208	positive	38.43	23.9462	28.8151	22.875	26.0775	32.276	22.3052	22.4774	32.1183	34.849	24.8462	36.603	25.1267	28.4672	15.0729	12.0584	9.65925	16.7382	23.0703	19.0801	34.0823	37.3781	38.4775	26.1694	17.5984	36.7182	20.8142	28.5258	23.4117	32.1169	30.8004	27.2844	28.8827	23.6358	33.1361	17.8056	19.6452	14.9937	19.7914	20.1028	18.8779	13.3135	23.0993	14.7034	18.4419	19.4572
	778.768	9.10923	positive	16.1256	20.3414	14.878	25.1489	24.6795	25.8265	14.8351	17.1255	19.5051	43.5927	16.3359	18.689	24.4723	29.2673	15.7592	14.388	9.21276	18.171	33.9611	42.8477	28.1655	33.1015	34.441	25.3914	44.2983	30.2508	27.2812	26.3294	25.7038	24.2068	25.2155	16.5796	26.0664	17.303	18.4169	17.0163	40.4087	10.9567	10.4867	16.7595	19.0438	9.7054	25.6874	9.47041	10.9259	11.7761
	447.765	2.15627	positive	5.80963	0.799811	0.416024	11.7208	65.2296	1.38243	0.736509	0.56414	0.457339	1.49738	0.715589	0.623987	0.669249	0.955966	23.0434	2.28059	3.97063	1.07032	22.7521	1.89706	1.33677	1.33196	4.69156	15.7563	3.17989	7.43377	1.7829	0.574288	10.6965	1.74016	1.04399	0.474217	1.63286	9.72164	0.431408	24.2288	2.00491	0.981183	0	1.78662	0	10.1927	1.26533	54.6647	0.451693	2.30193
	971.196	11.3445	positive	19.3714	26.4359	26.021	24.179	26.0085	27.1192	21.5186	27.4113	22.7349	31.8185	19.8902	23.3112	20.1449	33.4809	14.4211	21.1872	18.2332	23.0832	38.7428	32.3307	35.3432	34.2662	32.4641	28.0215	39.5336	33.5733	26.8244	29.4183	41.4898	38.028	20.5351	15.3794	30.1392	26.6702	24.0939	15.8208	46.1889	9.56432	14.8703	16.201	16.1074	15.6222	18.6377	17.6143	15.6957	10.9778
	850.793	9.01977	positive	12.1699	7.80775	6.74275	4.69217	3.4541	12.6721	3.36693	0.57886	1.93791	32.3523	3.77836	3.57767	2.53367	11.0366	7.7554	7.17131	0	6.51172	9.15323	25.867	13.8479	14.579	19.2139	8.64078	31.7456	3.43695	10.0082	7.57275	4.17467	12.8369	11.5373	7.91918	8.01524	4.54141	5.71015	2.17619	10.6011	11.4071	3.9517	23.566	7.25044	8.92974	29.5743	5.50578	7.26514	7.95892
	901.511	11.5764	positive	13.2741	10.0077	7.44275	5.40967	5.34482	10.817	6.85387	7.53656	12.0815	7.54121	8.23085	8.26144	11.0498	4.28438	6.62876	6.75682	5.33381	11.874	7.18849	5.31009	7.21308	9.356	6.40852	6.75445	5.74505	6.60114	5.19697	4.44307	5.9771	8.44142	9.31893	15.0618	5.85085	6.37878	9.20312	6.3464	10.9513	8.58622	3.41253	9.09413	6.9507	10.1721	8.18147	5.70438	5.26431	6.75679
	304.333	11.6382	positive	13.1466	12.3607	10.6847	12.6342	11.2204	11.5381	10.7418	10.0395	12.164	14.848	11.5428	9.20329	14.5532	10.536	0.145638	1.51963	2.12371	13.3428	10.9398	15.1224	10.6513	11.3678	10.8759	13.3142	11.4392	12.0346	13.2309	13.7542	9.45879	9.27849	12.9286	14.0025	12.066	12.0444	11.7048	10.4373	10.3121	5.70662	5.14976	7.06819	7.23173	5.70898	6.35906	4.79562	3.43189	5.45006
	364.311	11.5764	positive	2.52197	4.88523	3.6916	2.56561	2.37349	1.69675	3.88272	4.63469	4.67896	5.00899	2.10315	2.50617	4.52879	3.826	0	1.11727	0.815308	2.21158	1.52681	2.18353	3.46789	2.87605	1.78117	4.84192	2.21249	4.35059	3.29944	5.64216	1.33245	4.27678	5.68098	2.51499	4.11223	3.70352	2.58484	4.06489	5.10858	2.12803	1.27882	1.5163	1.11851	1.01121	1.40226	1.37213	1.28496	0.668578
	711.274	11.3651	positive	22.1889	23.674	18.5513	35.1755	23.5472	24.7889	18.0408	17.5491	20.2184	35.3693	20.402	17.1966	23.3124	27.3506	14.2207	20.9309	19.3142	23.2971	36.0751	35.3352	30.1388	30.5834	25.0574	31.8468	41.0824	24.0228	29.7804	25.2952	32.9682	29.5417	24.2552	19.8367	26.1307	27.0241	18.4185	19.8286	43.7743	7.94687	16.7634	19.1323	12.5603	15.9323	24.0936	11.859	19.7494	17.3706
	425.752	2.1219	positive	6.22848	0.578784	0.585946	14.0553	79.3501	0.463094	0	0.557306	0.474421	1.32848	0.389638	1.35357	1.12695	0	25.3259	1.7871	1.43136	0.483177	24.0312	0	0.512182	0.385247	4.77984	19.0237	2.48486	8.76819	0.52713	0.480439	13.4348	0.468928	1.00106	0	1.92998	11.919	0.251315	29.7763	0.771677	0.825965	0.328012	0	0.368367	12.1522	1.56071	66.3054	0	1.63954
	519.264	8.301	positive	4.39695	0.606148	20.7567	0.311267	0	3.21163	3.01493	6.33176	1.39353	8.29017	2.42182	6.38461	13.6673	2.20419	1.28931	0	3.97059	2.20939	0	8.39528	0	12.6976	3.85268	3.48762	0.502716	7.17812	0.296709	0	0	18.4205	0.325115	1.45911	2.12025	1.70972	0	5.17705	4.57215	3.40626	0.912165	0	1.03164	2.36168	0	1.11422	17.232	4.06096
	280.145	6.94515	positive	1.73519	0.589666	2.62636	3.14806	1.3752	2.77997	1.43157	2.46044	3.02938	0	3.63604	2.37394	3.61788	2.67921	1.93721	1.7642	0.403284	4.36065	3.89824	2.95752	1.90282	3.39481	3.39571	4.41235	2.71986	3.88343	4.16352	4.12975	5.91823	3.65305	1.83292	3.28763	3.73442	3.54987	1.81808	1.07006	2.79821	0.758763	1.7721	0	1.22903	1.54601	0.531582	2.65932	1.58856	1.06484
	137.384	9.13673	positive	3.37503	3.0083	5.611	1.33444	0.759414	3.08274	2.3041	5.10066	4.82047	0.167775	1.858	3.12281	0	0	0	2.23757	4.23142	0.291495	3.93902	1.05781	7.60046	0	0	2.05076	0.70576	1.88544	3.4685	2.60907	3.12696	6.95979	0.318351	0.858076	2.64917	6.43232	2.3225	4.42971	3.63355	0.937868	0	0.43064	0	1.92838	0	1.02886	2.09297	0
	433.299	9.5267	positive	9.76037	11.2189	19.451	7.39651	2.8018	9.07709	9.90761	13.8219	13.8738	17.6303	11.8323	10.2563	11.2842	6.47958	2.08596	7.79957	9.59206	8.98494	18.3325	9.45167	9.31585	10.9897	10.989	9.92438	12.4304	11.1477	11.117	7.05198	4.79642	14.4663	6.13035	12.2534	10.8521	9.82964	15.5222	12.4763	28.0749	12.6799	5.57752	8.50432	11.6413	3.84165	3.57741	8.35235	6.01006	10.052
	561.877	9.49432	positive	8.63255	6.70815	3.86284	9.00211	9.56397	11.1486	4.80822	3.81953	4.88256	17.474	5.116	7.22971	8.27153	11.6697	6.27214	4.04813	3.60056	6.47276	7.08699	15.194	8.3883	12.3153	12.9006	7.24168	13.1369	9.43846	13.1246	10.3697	10.3398	8.28969	11.7358	8.83627	7.71878	8.9514	7.14184	6.79215	8.29193	6.98139	7.13349	10.2505	6.55513	8.71984	16.221	4.2948	9.49189	6.29299
	496.976	6.22507	positive	168.149	100.879	197.421	105.005	83.3495	209.384	118.965	215.854	196.28	0.636191	229.854	130.629	131.893	119.707	148.462	145.193	90.12	259.234	185.986	215.461	194.639	123.26	235.639	215.845	161.434	324.976	169.269	338.31	361.19	223.504	113.623	193.759	274.356	243.712	169.625	217.866	173.878	89.5885	67.7409	70.8854	23.6222	118.748	30.7881	131.296	101.867	29.4002
HMDB0112340	856.854	8.93925	positive	41.446	23.9133	37.8228	127.771	45.3858	30.0481	88.0025	61.6855	74.8865	2.39288	41.8224	154.682	32.7935	28.8252	13.07	31.3744	84.8163	91.4512	102.407	47.9208	61.2408	14.8683	12.9549	111.433	3.80961	68.3685	86.5185	40.7829	114.024	64.2965	34.6478	41.6325	32.1471	80.8906	80.0758	87.9408	1.01486	16.309	6.58721	12.3347	39.9017	29.5863	0	32.1345	29.6094	15.7102
	682.456	8.89105	positive	11.8383	10.3785	16.145	12.119	12.7768	12.9652	11.7266	12.7097	12.2346	11.7021	14.1166	13.823	13.4391	13.4192	5.24026	5.4785	4.25593	9.35017	9.14282	5.78168	10.0327	10.3438	4.83157	9.65225	5.52961	7.04246	5.95769	9.17651	6.12715	4.66594	5.74184	7.07924	7.2125	10.8247	15.1616	11.2825	10.2508	8.24207	6.98226	3.64707	7.38781	3.81392	1.17852	2.69621	3.3168	2.65627
	143.86	11.5557	positive	112.721	108.306	106.244	97.2533	104.192	104.332	99.2593	97.5393	97.335	122.798	97.7323	101.729	102.212	111.196	32.7966	27.6719	24.6756	105.333	67.4777	106.372	88.9759	90.9339	102.011	99.0662	83.8644	74.4343	84.8433	95.4667	74.0481	86.8209	120.562	111.61	101.577	102.3	106.333	91.8913	58.5162	54.0782	50.8746	55.9299	55.2882	45.0464	61.0326	45.7149	44.8373	44.4389
	489.239	8.7673	positive	4.3631	7.3885	6.0641	5.7504	7.25345	5.24532	6.93021	6.01002	7.15308	4.69726	5.14068	6.80297	6.70554	6.24131	2.33892	3.26499	0.630695	7.21227	6.38051	5.95826	8.82657	7.41473	9.31216	6.38687	3.85123	6.63786	8.12035	4.36519	6.83032	9.44539	8.77955	7.53572	6.15857	6.11807	6.15735	7.88552	4.60995	3.14085	5.19098	5.22692	3.98369	2.85728	2.11556	3.30434	4.63986	4.03867
	527.075	11.5488	positive	7.11956	7.24571	4.91348	4.82351	3.97186	8.3206	6.4596	3.54187	7.51492	7.89513	1.80874	5.6151	6.54061	7.7824	9.5839	8.45575	8.25655	6.39576	7.98652	8.34272	8.85252	10.3756	7.05476	7.26914	11.076	6.3944	8.60066	5.59881	6.95195	5.31128	5.33909	7.68689	6.3695	3.23088	7.77123	6.61216	7.48305	8.01966	11.5987	10.0293	10.6207	9.62391	13.9906	9.0027	10.348	11.3164
	455.27	7.48647	positive	2.89232	2.6955	3.62045	3.0679	4.22871	3.93299	3.17616	3.64807	2.83113	4.69353	2.83699	3.69313	3.48172	2.49265	2.95565	2.3349	2.09455	3.31605	3.74434	3.55459	3.99383	4.41207	4.05291	2.97077	2.67737	5.75342	3.14225	3.84955	4.21894	2.6948	3.04446	1.53948	3.21928	2.83006	3.34128	3.84671	3.7587	2.26018	3.2347	3.07803	2.53646	2.97729	4.08546	3.39257	3.12668	2.08006
	914.205	11.3651	positive	7.09616	7.48548	7.15641	9.16132	10.2851	9.14352	6.87779	4.69133	6.15305	12.8403	5.26324	8.43345	9.19831	3.91448	6.21262	7.73983	5.97227	6.70004	12.3136	13.0957	8.99155	15.682	9.861	7.51935	14.26	11.4043	9.42816	10.2394	8.48013	7.36935	8.30712	9.5664	10.6788	9.39228	4.8994	4.46612	13.8063	3.67083	6.93007	7.37374	4.94596	2.45784	4.98897	4.39139	4.3939	5.50189
	807.965	5.79335	positive	16.5071	23.3214	22.2699	6.78272	13.5683	44.4754	1.22074	16.6117	8.06232	0	92.796	0.398752	30.6995	14.5522	9.03394	16.3569	9.511	12.2771	13.0349	1.18299	5.01191	11.5736	58.2933	42.3444	15.8412	27.4858	8.95495	55.8316	39.5945	23.1952	0	20.1704	22.5372	17.8348	1.90158	14.3905	18.3232	7.69107	44.323	2.74527	1.84026	7.41473	75.3635	17.6123	14.2628	7.74235
	291.01	11.5488	positive	78.7223	80.0731	74.26	89.5319	80.6234	90.6384	76.2369	80.2117	77.2988	111.715	72.3962	74.1343	75.6059	86.2875	224.346	200.794	194.38	72.6536	124.662	109.942	103.339	114.328	110.352	99.0441	136.882	111.346	111.937	92.8125	105.684	106.195	89.7033	79.8934	94.9291	84.9654	78.4185	72.7859	145.732	176.041	180.431	211.56	199.173	192.009	226.923	186.432	196.641	202.597
	640.209	11.5557	positive	5.92804	6.4626	6.82124	4.11985	7.33996	5.52517	5.12424	5.58846	6.44134	6.68501	5.68385	4.93102	2.39908	7.43322	5.02083	2.07185	1.29437	4.80698	2.35432	5.501	5.45101	6.87264	9.82583	3.43527	8.41579	4.06284	6.52227	5.28089	5.67019	6.75417	7.93082	4.32892	2.19069	5.08507	4.4763	8.13201	5.73091	1.18094	6.79702	3.2229	5.02384	4.10624	10.4375	3.20686	2.59867	2.56689
	596.295	11.372	positive	3.78375	6.6673	6.09998	4.97627	8.17583	7.12398	2.41108	4.5294	4.18452	6.8406	6.05218	3.34667	5.56784	7.21522	5.70766	6.73121	5.61403	5.32584	6.33066	5.9606	8.28894	7.6635	4.97327	7.47805	7.59503	4.93065	6.32351	5.93639	5.97143	4.25617	6.19505	2.6029	7.17486	8.3098	8.36343	4.33091	6.86424	4.66615	4.61386	5.93532	2.6068	6.10626	1.07075	1.91529	4.64394	6.69996
	180.659	7.90403	positive	13.51	2.51356	9.25686	5.19507	4.89848	8.83754	4.16839	2.61156	3.53225	9.2025	7.45122	17.5679	9.89454	19.4813	11.0658	7.92537	10.3679	10.3045	5.52276	16.8409	7.23168	4.87655	19.3186	13.0512	11.6256	10.1278	2.86818	4.1984	5.23745	12.5399	10.1237	9.17438	11.7037	5.35762	1.77769	8.3164	9.93035	6.21249	10.5174	12.8158	7.07677	15.4051	3.66104	9.45918	16.0069	14.034
	595.347	3.49995	positive	0.297844	0	0	0	0	0.837093	0	0	0	0	0.29805	0.48823	3.62945	0	0	0	0.4342	0	0	0	7.11373	11.3157	37.9298	0	0	0	39.6677	0	0	0	4.38221	0	8.734	28.3603	0	1.82317	0	0.305816	0	46.3897	0	2.31162	0	0	2.6634	0
	602.52	8.82918	positive	6.16975	5.86566	7.03976	3.37155	4.96683	4.53157	6.32987	6.23467	6.48127	2.43416	6.20973	4.68105	7.67734	8.66098	2.99177	4.68462	3.06803	7.5323	3.92169	5.12113	4.23188	11.1133	17.6687	7.56662	11.6287	6.3706	4.81496	7.58003	7.76347	8.84756	6.31673	9.36229	12.4392	4.95914	6.65117	5.94451	4.09791	4.10997	5.03594	6.11548	5.08926	3.78379	7.73277	4.84477	3.94052	13.3468
	557.105	8.51285	positive	2.43883	3.553	2.91967	2.68857	1.98346	4.51164	2.50036	4.09402	2.58272	4.58202	3.37573	2.45383	1.91584	2.54361	1.24277	1.06865	0.871351	1.81517	3.78355	3.68991	3.21271	2.25888	3.70911	4.20127	6.82223	3.28803	3.24685	3.28893	2.64179	3.48582	4.41802	4.06224	3.8356	2.80137	1.75256	2.05008	4.47847	1.47624	0.890674	1.19024	1.57565	0.64813	1.62804	0.487407	1.15213	1.58644
	311.621	6.23882	positive	3.97396	3.98151	5.35137	4.21755	3.11391	5.40906	4.24216	3.10027	3.22499	2.32686	4.63024	5.08773	4.58617	4.07271	3.32446	1.93088	2.16197	4.84536	4.06506	5.2543	5.08879	4.41801	4.17325	4.47515	4.29032	4.56498	4.08798	4.2074	4.12443	4.59808	3.65204	4.22165	5.43633	5.1076	3.46628	4.97879	5.01044	2.88305	2.02429	3.09881	0.863932	1.41648	2.20308	2.46918	2.11352	0.97514
	979.833	3.60802	positive	85.8319	161.783	56.0566	107.198	102.494	58.011	60.9901	62.6308	91.3487	121.104	89.426	78.5385	116.771	58.9175	100.237	78.8168	159.272	81.6572	165.979	105.208	96.3896	67.6816	51.2474	122.373	70.0574	81.9783	102.247	68.1127	92.9557	124.584	75.8841	88.8085	81.5489	82.4814	63.518	118.465	112.697	92.7968	71.8917	76.0803	28.6593	62.9365	88.2846	64.9857	65.6117	80.2964
	429.089	7.70458	positive	4.17781	5.11912	4.7727	4.4994	4.90593	5.10959	4.28459	4.0984	3.95001	5.85726	4.44264	5.83963	4.30022	4.42209	3.0617	1.39533	3.75998	4.79397	6.65818	5.54208	5.46062	5.67103	4.86983	5.17766	5.70147	5.57464	5.25595	5.95491	5.29256	5.27967	4.45882	4.68953	4.71125	4.78696	4.86703	4.48049	5.41118	1.57951	3.65465	3.68385	2.95383	2.81036	4.62977	2.631	3.41913	3.03276
	721.107	7.86278	positive	7.10449	6.69023	11.9841	6.35327	11.2399	11.9052	8.00748	7.64586	7.47519	13.0686	4.97335	7.69489	8.39315	6.6153	6.68419	1.09743	8.95966	6.28118	11.9479	12.8158	9.29445	9.17166	5.88183	8.205	7.88546	11.9959	14.0558	9.65327	6.66037	12.7615	5.89082	5.05522	9.74763	8.21456	6.69986	4.9358	9.1046	6.58568	7.92892	3.55514	3.86113	7.19169	4.0738	0.842072	2.9337	5.11745
	666.822	0.608	positive	0.477444	0	0.955746	2.1882	1.11918	0.766097	1.55594	1.76661	2.22944	2.59044	0.734085	0	1.19568	0.557721	1.74248	0.688674	2.6704	2.14691	1.96246	1.09208	1.38251	0	2.00191	1.95056	1.75587	1.58616	0.789844	0.76203	0.448505	0.622004	1.0065	0.720272	0.726888	1.21545	0.259721	2.54517	1.51725	1.57183	0.514945	0	1.06107	0	1.78544	1.18332	1.34136	1.53803
	860.214	11.3651	positive	7.28927	4.97635	4.78547	6.3866	6.10332	8.89769	1.82298	4.5614	6.67941	9.09739	6.69379	2.62907	6.80832	7.40877	4.04422	2.21603	7.11337	4.15829	11.9289	7.35676	9.90335	5.52143	6.36253	6.68704	7.04802	8.91879	9.03205	10.6594	8.19873	8.17384	5.60713	6.55555	7.17553	5.27371	3.25118	5.65965	10.289	1.92952	2.33387	2.8901	5.00319	6.54037	5.79128	2.69456	5.71382	4.50026
	849.937	6.22507	positive	15.1383	8.16275	17.5052	8.65458	5.55898	22.0778	8.73706	21.4883	20.2602	0	25.3397	9.37664	13.4336	10.7927	14.6208	19.2667	12.2009	25.4367	19.7163	21.2585	16.6988	7.31713	21.3391	19.157	14.9279	41.1431	12.3997	33.6732	43.3512	23.3467	8.79372	21.0166	29.794	26.0719	17.3916	22.5777	18.0049	10.4133	9.40195	8.90599	0	11.6287	3.92906	19.0179	11.7196	4.40981
	134.355	8.84982	positive	4.38098	3.67633	5.10482	4.60686	3.93961	4.28482	3.90725	6.60484	4.45868	0.539849	3.65541	3.10652	4.41119	7.20563	6.72737	16.8608	14.7618	4.98514	10.1314	5.50019	4.58553	15.0699	11.6294	9.29616	16.2455	9.72855	8.46224	10.6477	12.1949	10.7684	6.41486	10.0224	8.94361	5.82402	4.5315	2.73259	9.20109	3.50273	10.0104	8.69235	3.48144	11.6799	7.72595	11.3071	7.16559	13.9257
	297.615	12.0144	positive	3.47416	3.79729	3.0135	3.22366	3.58745	3.44072	3.34051	3.43521	3.30852	3.77724	4.09622	3.08358	3.71171	3.89747	3.00318	2.6514	2.53831	0	1.67565	2.75839	2.66526	2.36972	2.89929	2.99363	1.89184	2.27596	2.36898	2.7651	1.93342	2.72435	3.92274	3.69665	3.26583	3.99405	3.87619	2.99922	1.06544	2.12611	2.01995	2.13865	2.16183	2.21137	2.33078	1.72269	1.83377	2.6164
	317.819	11.5764	positive	17.5546	20.8197	14.0405	14.3407	16.461	13.2194	15.7096	15.7403	12.3183	24.896	11.5583	15.387	18.8311	16.7953	5.85596	4.43183	2.49572	12.9712	18.7591	17.7433	13.8842	13.428	17.7521	26.3239	22.7182	21.4516	18.8963	18.8321	16.4449	23.4327	23.0103	19.0974	22.1328	15.0564	14.9633	15.5639	25.5958	13.8187	6.57736	10.2651	8.82315	4.16544	7.95056	5.68884	9.40239	7.9327
	821.449	8.7123	positive	9.43907	10.0857	14.9704	18.3864	36.5655	43.4365	17.785	71.0465	27.7836	22.1971	19.32	66.3588	5.79233	13.6423	32.5765	17.189	24.4578	38.0601	34.4003	41.1935	49.7917	15.8707	21.4526	3.93202	5.57814	22.0361	49.7092	7.58084	31.8533	27.5712	28.2766	7.31131	11.9338	30.7513	20.9099	46.2692	1.43287	2.95498	42.1868	9.73254	21.6324	25.6789	15.9739	15.8486	17.2904	15.2069
	86.3961	9.06102	positive	0	0	1.14198	1.09732	0.750379	0.631855	0.863408	1.17453	2.85221	0	0.119368	2.36675	1.61012	0.62818	0.41483	0	0.788743	0.0993376	0.761307	0.258238	2.10657	0.482275	1.08512	1.4395	0	0.844903	2.77531	0	2.9144	2.38654	1.10536	1.11316	0.414797	0.628083	0.0999499	2.17604	0.34783	0	0.743913	0	1.90379	0.470477	0	0.356691	1.66323	0.669888
	757.673	11.5695	positive	7.32844	6.27425	8.58684	5.09695	2.24504	8.32704	4.46204	8.86522	4.73337	10.0043	2.67598	5.49719	6.16409	9.21751	6.83941	5.97581	10.7371	4.12094	4.88253	7.9357	7.17343	1.37537	7.98109	5.50998	4.77992	3.46116	4.12141	5.4279	8.79162	4.19863	11.4687	4.2337	3.65618	5.75709	6.42156	6.83367	10.4597	6.3853	7.74089	2.46677	9.26632	3.59528	9.45563	4.25942	5.09867	1.53728
	136.453	8.85668	positive	5.83332	6.64891	6.06511	7.86974	9.55372	11.7963	7.19243	5.21617	5.09401	8.43012	5.12581	6.60907	4.06715	8.83649	9.63881	9.58394	10.5131	4.44618	11.5627	13.0842	14.5064	8.93919	8.29235	7.58618	10.6618	13.3716	12.756	10.7851	11.8915	10.2988	7.55593	5.10478	8.11061	6.95907	8.16808	3.95125	15.3032	8.16371	7.56005	7.4808	4.42771	9.02642	10.0456	4.99403	7.58117	1.49726
	758.817	0.573633	positive	6.26982	4.69551	4.7624	6.17154	6.5984	5.80135	3.80603	4.85608	6.16518	5.55887	6.47058	4.73367	5.05883	5.96557	10.3982	10.8783	14.189	5.14632	7.70462	6.24148	8.02136	8.61701	7.26125	5.29497	6.94732	5.58806	6.24289	6.81876	9.04574	8.23041	3.75491	3.09944	4.55424	6.13609	5.47721	9.60018	7.18462	3.8764	5.44994	7.95091	6.77341	8.721	7.57937	6.31634	8.35366	5.44148
	666.434	6.60808	positive	8.61537	7.2103	3.7424	7.18919	6.78303	10.6748	7.56301	11.2525	7.28797	5.41268	5.8787	6.92414	2.01489	5.25956	5.86498	6.37116	11.4849	5.38911	7.31871	10.2862	13.0528	4.20292	8.86202	12.4014	18.1158	15.7241	3.96463	13.4128	8.70696	13.041	11.8455	6.58872	18.6553	9.71707	3.74808	5.58304	13.1755	10.4471	19.6913	12.2818	0	15.7419	28.9396	6.33188	12.7142	9.80937
	162.877	11.5557	positive	3.42344	2.95093	2.89941	2.7198	3.25795	3.50297	2.87826	3.40085	3.28532	5.27214	2.73562	3.25735	2.60496	3.53296	0.835386	0.850888	0.781719	3.20949	3.07256	4.10042	3.29794	3.56079	3.6895	3.46811	3.49083	2.83436	2.72799	4.08692	2.54554	2.61193	4.32107	3.2934	3.01532	3.16131	3.16249	2.65768	3.24678	1.23596	0.780024	1.89383	1.54324	0.619635	0.96076	1.27504	1.3858	1.84341
	979.722	3.60802	positive	75.8542	147.001	62.1789	104.183	97.2176	55.9698	55.2897	56.1791	85.3505	102.298	88.5209	73.0612	114.53	50.8949	103.596	81.723	133.58	76.5031	153.424	89.5272	86.5739	60.7993	49.9289	123.357	70.6804	69.0911	89.6578	62.9552	80.5341	115.219	72.8471	78.2488	76.2879	82.561	68.007	103.05	114.082	93.1921	63.9868	56.1879	31.0268	61.8874	72.587	61.6091	53.901	64.7549
	439.35	8.6091	positive	5.34036	4.07445	3.83042	9.9048	2.41724	0.410877	3.46601	3.23614	0.729628	0.898495	6.89828	6.29837	4.34701	4.32986	6.54668	4.80797	4.04572	9.13494	11.5444	3.96789	12.7314	1.81992	7.34815	5.5171	3.53314	12.0245	5.71306	14.2118	16.2119	2.76537	15.5844	2.59228	7.12311	5.15382	7.78498	10.5528	6.34186	4.70687	7.79786	7.70877	4.29609	6.58384	7.60197	1.95022	5.81199	5.38868
	556.275	0.51865	positive	16.5552	12.6383	9.64954	9.99114	13.7083	11.2122	12.7513	12.0976	11.2528	21.011	12.2048	11.2279	9.45654	9.77985	11.4923	11.9116	7.94514	14.0183	4.9961	13.5885	9.58245	7.89393	11.8928	12.0453	7.70565	6.24684	11.5289	10.194	5.61855	10.7708	15.0728	11.9122	12.3335	12.0242	12.3103	8.03902	4.03576	8.06247	7.03129	5.98155	6.00611	4.6471	6.66231	6.36101	5.4802	5.60491
	778.78	8.36357	positive	25.8194	27.0021	30.2147	31.6052	31.214	40.2091	24.0527	23.1104	25.2481	64.4543	18.817	31.5441	33.9217	30.4947	27.7284	16.845	17.5547	24.6959	48.004	57.1977	34.2952	49.4263	42.774	39.0064	44.715	33.2498	46.674	37.7695	26.7822	43.3568	33.9513	24.278	36.7109	35.1622	34.3534	19.8469	55.8662	20.289	18.6451	27.1586	19.6933	22.0902	32.4034	12.7533	15.2791	9.88095
	687.249	11.3857	positive	25.4485	31.4357	29.8542	36.8896	28.7903	35.2618	27.6285	25.5475	24.0728	41.2146	25.6812	22.9402	24.9014	30.1685	26.9331	26.2418	25.7596	21.7969	50.3491	45.5172	37.0477	47.6975	39.403	32.8631	65.5467	49.7486	49.1975	40.2538	38.3961	37.7088	29.8747	27.6918	35.3577	26.3423	26.3059	24.3819	59.7335	17.482	30.1213	22.7212	20.6395	23.3099	27.7472	23.0118	24.554	23.123
	458.353	8.43233	positive	11.2032	4.54539	5.33554	11.3793	1.87696	11.9189	11.1247	21.4567	6.67817	10.7969	18.1836	14.2869	18.5868	30.8615	13.2441	20.7636	8.25288	1.87605	21.6098	21.7905	22.31	20.4161	20.4065	18.8142	24.9092	7.97356	32.6599	9.29764	8.96399	24.9742	3.59855	33.3219	13.8485	28.2725	7.24146	11.7292	16.6332	11.6977	19.4095	9.35378	9.85428	16.2446	16.2738	13.3762	4.19534	20.8041
	484.815	11.5144	positive	27.324	22.9248	19.7173	28.3687	26.358	34.4634	21.3789	27.5975	31.0909	35.0293	28.373	26.7782	25.36	29.8303	28.8596	17.6961	12.1773	28.9063	28.2667	44.99	33.928	34.6199	31.3542	27.7196	30.7491	26.8536	33.203	25.8482	26.6231	27.064	24.7852	19.2637	27.3034	28.0179	33.3226	23.2686	30.0831	13.7591	16.3734	15.0449	17.6393	13.8031	16.5359	18.3502	12.9474	23.0356
	559.823	6.94515	positive	1.90492	0.797191	2.68704	1.77109	1.68982	2.25408	3.52152	2.78453	5.36785	0	7.47639	3.29192	4.35881	4.13457	2.16162	1.69032	2.10296	6.22492	4.16395	4.03657	2.51035	3.1412	3.48919	7.28496	2.86503	9.02338	3.50256	7.12933	13.963	4.46814	2.36997	5.13401	5.79314	4.6774	3.92999	2.83718	3.1622	1.34889	2.20999	0.527154	1.50127	1.06044	0.346349	2.91383	0.35702	0.322733
	562.694	11.5832	positive	3.83022	3.32381	3.19839	2.16518	2.90003	1.30309	0.95201	3.38596	1.05061	5.51152	3.77331	2.23151	5.38118	5.98219	0.524618	2.42981	0	2.12337	3.04503	5.11916	2.08119	2.41489	1.40113	4.81804	2.14903	5.09451	3.4565	2.74333	3.43639	7.04846	3.66508	3.51003	4.69521	3.09655	3.7851	0	8.13625	3.57854	3.71002	0.670553	0.871195	0.645088	0.634808	0	0.964617	1.29269
	126.439	8.85668	positive	4.34586	2.35336	1.45346	4.3119	3.15492	6.6148	1.40221	6.76333	1.14629	0.418873	5.14097	4.82739	0.884259	3.98427	1.8194	2.30441	7.42457	0.997049	4.62292	1.96732	6.67989	1.10927	1.07113	1.32233	1.9512	4.93267	3.70533	3.02878	6.04404	1.75146	0.288926	1.10388	3.08738	4.936	3.14009	6.66553	3.8265	0.916552	3.45363	0.388356	0.208477	1.72721	0.986939	0	0.657083	0
	627.534	7.3489	positive	742.244	556.053	537.782	693.347	896.924	1150.74	541.971	818.629	849.183	622.033	544.019	694.961	664.829	352.612	639.763	395.439	582.325	507.804	565.899	753.151	1120.46	760.047	1629.2	581.709	962.648	881.24	728.643	782.425	619.903	967.097	639.026	701.026	742.38	374.191	442.704	547.521	1058.53	614.463	336.74	550.941	268.131	582.453	612.416	312.869	307.902	293.638
	142.855	9.16423	positive	6.08287	1.60905	1.8714	6.48776	5.19788	2.77722	2.30489	7.10655	2.79989	0	7.27198	3.7517	1.02839	4.398	0.569198	4.00191	6.80024	2.81218	6.0626	1.55082	1.51372	4.55702	1.79453	4.1054	3.96553	7.31757	5.64426	6.81091	10.7515	2.87385	1.22888	1.75444	4.73095	3.25013	1.25239	5.20258	4.62219	0	4.53193	0.709375	0.6583	1.64123	0	2.14102	0	0
HMDB0011859	737.845	2.90368	positive	20.3723	46.0201	14.623	20.07	16.7012	29.593	21.3391	38.9696	36.2358	7.85381	31.8621	18.5306	18.379	19.7467	21.9543	31.5301	18.8882	22.888	25.3253	5.61923	23.3788	19.363	17.8318	20.6347	19.672	9.10142	33.4603	14.055	29.4603	19.9109	5.92347	11.9718	20.4386	35.6641	22.0953	32.5871	38.4752	1.9522	2.27788	0	0.803737	2.45788	0	0	0.847643	3.67627
HMDB0112332	752.49	7.68395	positive	3.88419	3.098	2.58199	1.77173	8.31971	2.88531	1.43359	3.33334	1.96689	8.80438	7.78597	5.39261	2.66354	5.86783	1.10395	1.79044	1.23693	5.029	5.47564	3.83894	5.60262	3.74897	5.88404	5.35868	5.20197	3.38255	3.28656	4.81996	1.93453	8.30257	1.18162	0.515399	0	1.40249	2.74891	8.93433	11.8542	3.96032	2.12258	13.704	10.4054	17.0999	7.47658	9.75272	4.93711	16.7921
	928.739	10.2952	positive	84.9496	70.8969	108.405	74.9727	98.6954	97.7826	63.1445	100.502	88.0969	113.304	69.8771	72.7132	76.8982	66.7938	78.1966	66.0538	57.813	57.6832	127.829	113.867	108.055	123.152	117.023	92.3358	133.977	116.552	120.375	94.6412	91.5838	95.7389	76.9146	80.9017	82.3109	89.4527	78.1816	68.9568	183.258	67.2681	83.9096	79.2494	77.1887	56.0551	75.3156	48.2382	58.7598	68.4543
HMDB0041809	419.24	3.87612	positive	68.6143	2.94786	4.69796	8.3651	7.44803	9.39327	1.39814	2.08782	4.13974	27.5682	38.8249	20.8387	33.1294	12.3249	5.12095	8.01715	22.049	5.23728	12.5176	46.6058	2.91858	10.0709	34.1325	35.3997	9.50342	9.91595	3.27104	2.57528	3.47632	7.74432	13.9763	10.2431	6.51833	4.29864	2.06493	4.26713	19.8405	5.44129	6.08381	14.5475	35.7146	71.4798	5.20708	10.2357	38.352	79.9206
	552.25	11.5695	positive	11.2359	14.0713	9.98208	4.45185	4.59612	7.61065	12.3174	11.1563	8.5159	11.8039	5.18345	5.60655	16.8516	12.9633	4.55163	8.29648	6.41218	2.45635	11.4112	8.27299	4.54435	6.32196	3.56986	17.5597	13.4188	14.2462	10.8145	15.4429	6.98641	13.9103	10.2218	11.6557	12.2976	11.7833	9.65978	11.4447	18.6981	13.2975	6.08007	10.2243	5.48433	3.87778	9.47314	10.3834	8.48896	5.77475
	567.744	11.5695	positive	12.4777	16.9372	13.6206	14.9025	16.3525	13.7474	21.1475	8.16283	6.98665	14.1829	14.2087	12.8051	14.2392	9.72673	15.5444	7.86527	10.6371	12.7257	12.0231	14.4793	9.78827	16.3522	17.9417	13.1772	13.7509	18.7227	13.1605	11.5743	17.3147	12.7126	16.0099	14.646	16.4706	18.1397	13.0778	8.64031	13.1612	14.9622	11.3183	12.4248	13.7104	6.43828	11.0173	3.2844	4.70046	16.9641
	312.156	6.94515	positive	3.17278	2.09887	4.92801	1.87121	2.60621	2.25481	2.83811	1.91693	2.75914	4.28108	2.60303	6.13367	5.63284	6.02349	4.01681	4.52359	3.25531	4.60751	2.00763	7.96741	3.96739	0.765406	9.33298	3.65019	4.17659	4.17856	2.38662	2.40703	3.0724	4.92433	5.78842	4.71848	4.78857	3.9693	0.771689	2.71697	4.16314	2.59087	4.45751	5.03615	2.02027	3.09809	2.2808	5.9004	5.32342	2.62857
	827.71	10.7333	positive	120.161	94.6548	91.9644	119.152	99.9743	127.866	117.669	122.007	96.5874	183.735	92.5964	106.016	107.16	112.013	174.832	115.745	105.021	113.109	124.361	123.235	113.938	115.733	196.69	119.602	146.156	170.328	148.869	113.962	103.88	119.498	113.865	141.747	115.799	233.682	110.121	105.978	217.845	171.608	102.283	99.8769	330.48	94.7012	114.979	101.075	96.3185	125.736
	941.735	9.06788	positive	6.52742	9.77538	6.91592	8.80855	10.7943	8.15747	7.53016	4.55983	11.8316	12.8096	3.96429	14.1244	5.6924	8.0189	5.34692	5.46588	5.08509	9.95113	10.5323	15.3361	10.3685	12.0291	16.3224	6.26954	12.5391	10.252	18.8302	6.14597	15.8292	14.2032	11.4646	9.56044	7.91555	12.8398	6.71604	8.04815	12.4434	6.60009	7.92044	2.76381	17.0526	10.6506	8.39386	6.5781	8.51851	9.69544
	831.056	7.84215	positive	8.90627	6.80648	5.75939	9.4777	8.79994	10.86	5.67405	8.06339	10.1621	14.646	11.391	7.17747	7.06307	7.01351	11.4365	8.7462	8.94487	8.3078	11.0159	13.2421	13.0941	12.6728	7.43285	8.86116	12.4569	9.90457	13.7672	14.3988	11.2813	8.49916	9.81928	11.599	7.99823	10.5672	8.93917	4.54685	13.3621	3.11163	6.65225	7.24197	8.74476	7.42483	6.13141	6.42535	5.25211	8.27507
	304.212	2.12877	positive	7.53468	8.40171	4.36881	4.09292	8.72371	9.25157	4.86503	1.48426	3.06981	28.6284	11.0357	4.00169	14.9773	13.7261	3.9595	1.82166	44.927	6.38388	10.817	15.6842	18.1988	21.7611	2.1748	7.55963	1.64253	3.59317	10.7053	2.56227	1.08346	13.0198	4.07738	3.66739	6.69024	14.8698	5.98222	10.5447	10.0754	4.82978	7.18798	0.825496	2.59055	6.36442	4.22873	5.6232	5.90445	2.93213
	833.404	9.06788	positive	26.5876	221.663	219.972	157.978	269.607	117.972	240.374	144.068	361.947	37.1211	118.706	398.527	277.281	160.623	77.3047	49.3698	33.318	240.092	116.261	136.722	291.377	179.633	314.658	238.741	10.8498	202.249	406.192	108.801	377.087	363.606	227.58	242.06	158.377	266.247	123.471	317.52	57.8509	28.3972	113.789	12.2638	313.349	124.741	2.12038	66.6184	184.518	213.991
	731.327	8.12218	positive	0	1.11331	0	0	0	8.76727	0	0	0	0	4.30317	11.5801	0	21.803	0	0	0.632842	4.26791	0	0	2.74633	0	0	0	0	0	2.65566	6.44192	2.7325	0	2.83415	0.742311	0	0.937904	2.51828	5.08977	0	0	7.07081	0	0	0	0	0	0.734979	1.21618
	177.865	11.5557	positive	11.5867	11.5988	11.3918	9.87735	10.3521	11.3641	9.70138	11.0556	9.91348	13.9611	9.62268	11.4967	10.9922	11.9464	3.06315	3.39777	1.79877	10.2758	8.55382	11.951	9.92592	9.67664	12.3218	12.0938	10.783	7.56873	11.7089	10.5809	8.88434	9.67043	12.6666	11.644	10.8654	12.0665	10.864	9.73781	9.24546	5.92518	4.81087	7.16236	5.99308	4.62827	6.23841	5.64238	5.02125	5.16147
	559.397	6.10085	positive	19.4089	0.000723105	0	3.62634	0.613128	3.90256	0.513507	2.99954	0.013895	0	0.498002	4.264	1.00422	5.62681	0.551868	0	0	1.89088	1.27687	0.434712	3.5561	3.78782	0	0.314127	1.43561	4.3514	0.0559509	10.1015	6.41448	0	0.893177	0.773586	0.0034339	2.05184	1.65135	16.2302	0.00910996	2.1333	0.302025	12.0909	0	0	2.703	1.96555	0.433945	0
	254.084	4.1904	positive	6.85144	5.59929	6.20419	5.12384	6.17218	5.65577	6.2244	4.7044	4.27894	8.1999	6.63728	6.167	5.83147	6.02614	5.98291	4.7054	5.53152	6.59045	5.88746	9.55425	5.17942	7.0614	5.75596	5.08546	6.84672	4.97302	5.75243	6.64408	6.21574	7.45837	8.04511	4.0491	6.90164	5.86291	7.01532	3.95687	5.19876	6.36525	5.66546	5.19069	5.18199	5.69688	7.75851	4.8044	5.19454	5.8068
	664.906	0.608	positive	2.96449	1.13692	1.23509	1.54818	1.32914	1.5723	0.870252	2.34596	2.22636	1.70005	1.13287	1.37677	2.57922	1.4423	2.09378	3.4252	1.72047	1.8045	1.50979	1.18036	0.481813	1.57029	2.97816	2.0733	3.78253	2.08532	1.65421	2.9728	1.63606	1.0119	1.23716	2.47555	2.1383	1.56426	2.345	1.57749	1.02244	1.30244	1.72262	2.44411	2.58014	1.5067	1.83881	1.22074	1.05771	2.75699
	658.781	7.79402	positive	13.5976	12.9279	11.4225	15.7271	10.6399	11.9909	9.36745	11.7633	13.9043	24.3028	12.0025	14.8727	15.6414	9.72533	12.4734	7.64674	12.0013	13.8826	18.3427	17.3154	13.9988	18.7477	17.1537	16.559	13.4223	15.0881	16.0552	17.0743	17.556	14.7092	13.7365	14.9848	17.102	11.3383	19.8451	12.2007	13.7366	12.5208	13.0017	12.9744	8.58927	12.0111	10.484	7.71375	12.1759	12.1521
	482.228	11.4063	positive	33.5563	26.9544	17.7349	27.0473	28.8864	27.5036	24.2899	28.4205	25.8287	25.8241	22.2698	26.4776	28.7812	24.8842	17.1559	13.404	18.0454	31.1072	29.5629	27.9181	29.7319	35.7669	36.4139	23.7709	34.5984	30.0278	29.8255	27.305	28.394	27.1263	26.4964	32.3819	22.0078	19.8459	28.0836	24.447	42.4186	26.5497	17.4293	21.5571	14.4661	18.6999	28.3409	13.4941	17.2982	10.9992
	844.773	9.69178	positive	37.8068	35.4038	17.2742	32.1002	32.2136	37.0411	22.5683	32.5671	30.5963	44.7907	26.8221	21.2094	21.3107	41.8618	28.1575	31.6713	24.7932	33.3341	42.463	50.6307	43.9822	49.9842	57.9458	41.2701	65.1448	45.9617	40.2053	52.5813	46.6703	40.699	44.2173	37.169	44.1435	35.2551	33.0572	22.6549	51.695	14.5479	23.705	45.4803	36.2425	38.1359	49.6381	37.4745	38.8715	25.6486
	794.45	6.22507	positive	4.30165	2.22138	7.32768	2.26491	1.82074	5.30182	3.2051	6.95381	5.12119	0	7.2793	2.62409	3.16772	4.02751	5.37509	4.62847	3.99447	9.60516	5.49423	5.64817	5.68193	2.02113	6.98883	6.24552	2.78623	10.9236	3.52538	10.5542	13.1686	5.42921	2.43964	6.02746	8.38558	6.23768	5.36952	7.85549	2.97048	4.04382	2.61747	2.91105	0	3.38557	0.783654	4.94915	3.45477	1.77511
	87.8394	9.06788	positive	0	1.02109	2.821	2.21615	2.31092	1.07358	2.30995	2.14796	4.49521	0.188341	0.924378	4.59842	2.59894	1.66034	1.43019	2.05004	1.7592	2.56172	2.41374	0.640532	4.43599	2.58644	4.35596	4.12826	0	2.9367	5.54568	1.52927	7.22519	4.61812	2.43206	2.73826	1.62242	3.18843	0.605879	2.37118	0.626685	0.170936	1.22093	0.149909	4.27879	0.471228	0	1.5343	2.50819	5.04882
	468.027	11.5488	positive	133.117	140.817	114.413	109.936	121.878	106.541	136.183	100.941	112.662	123.678	119.373	119.449	127.098	114.836	52.5109	75.7205	59.5836	141.914	37.5894	92.8071	80.6384	70.3472	85.9378	91.4215	55.0016	59.1944	62.8724	85.1745	54.0527	74.5816	145.138	124.12	106.832	93.6971	119.889	103.9	29.724	111.463	109.536	88.4392	113.088	99.8806	99.2844	81.3913	99.7308	82.5525
	608.764	8.17718	positive	160.296	149.637	162.957	176.454	159.161	190.977	145.261	156.87	164.546	232.91	139.903	164.728	147.689	153.705	119.804	102.294	116.165	149.189	198.83	230.87	197.539	209.595	192.219	189.783	213.622	183.473	215.325	202.804	178.733	197.42	173.996	158.893	184.829	184.924	173.985	140.176	261.637	104.959	116.422	135.857	110.982	103.512	121.861	91.7844	86.9449	78.8338
	512.335	5.61453	positive	42.7282	34.5822	48.8542	51.7061	70.5144	72.4086	44.4155	54.7387	83.4688	45.7833	57.1482	50.7435	74.2677	58.7021	102.344	60.2621	60.297	47.581	47.3696	59.356	64.4992	37.4793	56.46	63.8548	91.7514	41.723	58.5803	61.0678	60.6313	82.526	33.2605	73.2318	56.4188	56.2979	50.672	48.3435	72.6721	70.3613	56.5121	40.4145	47.8789	58.5483	42.8381	60.0366	52.9028	55.8153
	957.7	8.29413	positive	15.193	12.4774	12.8479	17.4907	8.72986	16.4495	9.46359	13.933	12.4388	17.4932	8.80863	13.3972	10.6946	14.1235	12.3315	14.3758	11.6177	13.7909	18.7724	19.7851	17.3471	14.1623	13.7252	12.8002	19.6401	15.228	19.7608	15.3715	15.1796	17.0454	15.3484	13.1783	14.9407	16.8913	12.418	12.2962	21.9002	17.0805	12.2913	13.0539	9.36894	16.9419	15.9732	7.46606	12.5507	11.9395
	647.292	11.3582	positive	1.28749	5.48283	4.55203	4.98374	1.26245	2.02691	1.09982	1.22425	2.30722	3.55933	2.53804	0.919055	2.61957	2.93302	0.366246	3.67628	1.0463	1.97049	3.35777	6.22002	4.46491	5.66046	5.37497	4.07078	6.44731	2.98329	4.03813	5.67622	4.0091	4.7075	0	1.19553	4.78831	0.329493	2.75782	1.74648	4.20006	0.94583	2.47358	1.60559	1.84904	1.79645	4.0243	2.27871	3.99044	1.1338
	341.351	7.90403	positive	14.6331	2.2273	7.67724	6.05613	6.42024	10.0417	5.09457	2.65373	2.89034	11.6594	7.48823	17.3846	9.89704	20.6086	12.4287	6.63619	11.232	9.68145	5.85296	17.3266	7.17453	5.41169	20.0297	13.4313	10.485	10.2525	3.11231	4.38747	6.80967	12.4482	10.707	8.7845	11.8299	4.57134	2.24762	8.95084	11.5286	7.14235	11.0756	13.635	7.45261	15.4441	5.87189	9.54367	15.6294	15.9361
	227.955	9.09538	positive	3.01127	1.08714	1.04269	2.30331	1.36011	2.16048	1.02631	0.333517	0.282653	5.37257	1.63399	0.936708	1.56411	2.0622	1.55605	0.641124	0	1.51116	1.48201	4.0755	1.32578	2.64298	2.03599	1.20303	4.2417	1.07883	0.787936	1.89821	0.877625	1.18033	2.09693	1.1427	0.744557	0.723058	1.80697	0.430165	3.14647	0.743879	0.779007	3.07686	0.56477	0.481011	4.32707	0.659002	0.988371	0.900382
HMDB0030041	829.572	2.8968	positive	105.461	192.168	92.495	91.8125	99.1728	149.616	100.003	163.425	155.632	42.6768	144.28	89.5167	85.189	101.916	80.001	155.418	91.9908	95.9523	122.069	60.5835	90.0695	101.13	88.6582	107.094	100.342	101.942	139.424	102.511	129.707	99.7582	71.5574	66.3788	99.7508	170.483	93.9097	147.441	122.867	27.9775	35.0815	13.2453	18.4479	25.6134	6.05334	11.8281	13.1928	18.5133
HMDB0015342	730.475	7.6977	positive	11.7351	8.36358	3.17137	4.35142	14.921	5.92922	7.41988	6.44247	5.8104	10.9738	13.8191	8.58888	9.13379	10.1233	9.0658	6.18395	5.84009	8.45348	6.50931	12.781	5.75626	7.98953	10.7973	12.3096	8.83783	10.7674	6.82067	9.64498	3.49006	12.3313	4.97278	2.02849	6.96698	4.70244	5.34895	16.2154	20.2921	8.52716	4.55171	26.6203	20.505	25.1583	15.9018	18.6214	12.7377	29.826
	755.474	7.44515	positive	1.13088	9.86081	1.7529	0.340698	2.96198	8.39134	1.15516	4.59489	0	7.7692	3.73672	6.63152	1.51457	1.20551	2.37018	0	4.06314	1.88334	1.11387	4.0144	3.12123	1.58097	0	0.225402	0.388952	0.540386	6.83743	0	0	2.19348	1.47882	0.419104	0	7.73841	1.86433	10.1992	1.11206	2.79367	4.56231	0.629148	0	3.28684	0	0.332764	0.963072	1.28984
	123.766	8.87043	positive	4.07841	2.48613	3.05457	2.33193	2.22677	3.22464	2.44174	6.09882	3.05666	1.35077	4.15858	3.91086	1.8305	3.14252	5.59924	9.69009	13.0807	1.36628	6.08191	3.38694	3.75591	4.23769	1.31039	2.66827	4.82206	4.46774	4.59431	4.63009	3.77844	3.13758	0.651223	3.24149	4.15209	4.1613	3.23098	3.48874	7.74238	3.76771	6.4238	3.3318	1.59448	5.97779	3.107	3.31757	3.56196	1.01075
	552.959	0.965517	positive	11.8305	10.2118	9.0581	13.4634	10.3053	10.7431	7.06093	8.69801	10.917	11.7179	11.2575	8.42815	6.37276	9.26599	10.9911	23.6256	21.3938	7.6125	21.1194	14.9921	15.3419	18.5397	15.4865	12.2145	19.8461	15.318	15.5284	10.4422	16.597	15.9901	7.52527	7.70951	12.7821	9.4528	7.44494	9.84618	25.8731	11.9599	12.477	12.8878	9.67496	13.6243	14.4324	11.674	8.79567	11.8093
	802.798	0.608	positive	1.76862	1.20396	1.46803	2.71932	2.00572	1.69228	2.49588	3.42518	3.50862	3.80674	0.407732	1.58294	1.24224	2.51117	3.04627	1.14642	1.93598	1.32144	2.59068	2.11737	1.52463	0.597059	1.65926	2.85637	2.21044	3.18236	3.17771	1.86592	1.68139	1.4845	1.81519	1.98191	2.09291	1.18465	0.336031	1.76517	3.1832	2.71976	0.792196	0.752842	0.689266	1.73448	2.01206	2.03841	2.30048	2.77674
	870.787	0.601133	positive	2.0042	1.47338	0.820531	1.30215	0	0	2.50146	2.2978	2.50232	3.1355	1.11931	0.971771	3.00336	1.62177	1.14546	0	1.44505	0.727269	1.71307	1.47584	0	0	0	1.72845	1.94903	1.86357	1.94039	1.27583	0.288998	1.68628	1.82603	1.7411	1.41635	1.34799	0.825303	1.48211	1.97612	1.69549	0	1.04372	0.710414	0.950832	1.18747	2.23127	0.471351	1.9723
	373.213	2.0669	positive	14.7562	0.179746	0	28.6623	153.619	0.989648	0.220898	0.180849	0.487953	0.79474	1.06204	0.28583	1.55974	0	53.0913	3.58273	0.868917	0.868759	47.784	1.72743	1.9112	0.328203	10.5784	35.1188	6.18893	14.4021	0.592582	1.39901	25.529	1.01686	0.406616	0.661334	2.1222	20.5777	0.373037	54.3263	2.00409	0.370476	1.5138	0.985148	0.374927	20.609	1.3406	124.553	0	0.790032
	511.325	6.22507	positive	7.61203	3.01404	7.9969	3.65832	2.84427	8.02472	3.48323	7.16012	5.42205	0	8.4031	4.42797	4.22355	4.41966	3.46501	4.17151	1.31199	7.97606	6.21726	5.41136	7.3914	4.43748	6.43586	5.47189	6.21437	11.0546	6.55478	14.7102	12.05	5.65444	3.66533	8.43009	10.1104	8.69801	5.72804	10.0054	2.45519	3.0636	1.5861	3.50525	0.469243	4.4836	1.1544	3.8961	4.98437	3.57319
	357.278	3.86923	positive	15.7505	0	0	11.7965	0.137672	2.43875	6.07778	0	0	4.91169	0	0	0.161223	0	0	0	0	0	0	0	0	0.889657	31.1927	0	1.46772	24.5303	0	0	13.0545	0	0.224903	0.996657	0	0	5.65486	2.33022	0	0	0	0	0	0	0	0.640838	0	0.29358
	592.389	1.93828	positive	12.594	0.574392	0.786351	25.2013	131.81	2.55872	1.16821	0.928649	0.590486	2.5458	1.16725	1.19487	1.63453	0.721581	48.7559	6.1651	3.57829	4.14486	21.618	1.60128	1.05684	0.574765	8.99931	23.0911	2.44445	8.09579	0.303463	1.28858	16.4916	0.937569	1.04259	1.15404	3.62479	18.4338	1.3322	42.9172	0.156046	1.20871	1.5626	2.16434	0.928347	21.9331	1.17174	102.503	1.29281	2.9676
	704.228	5.80023	positive	20.2826	23.394	21.1235	20.5271	20.2366	31.2197	14.4826	20.6804	17.8965	4.687	29.1418	11.278	23.7801	20.4638	15.7924	19.9694	20.3476	20.3409	27.1623	15.1532	21.709	23.6365	36.518	27.4714	30.625	29.1153	23.4346	32.6708	30.2002	28.7649	10.2696	20.5001	22.2646	20.6369	11.2879	18.973	32.4187	19.5859	20.9389	13.7494	10.4444	16.7185	25.1702	13.1642	18.6505	17.7848
	66.0569	9.06788	positive	0	1.33869	0.120819	0.398234	2.1779	0.0948201	0.477255	0.704765	3.40478	0	0.855557	3.15473	1.74396	0.199601	0.638323	0	0.194196	1.15077	0.211494	0.0822235	1.79553	0.503086	0.74638	1.04543	0	0.796103	2.82436	0.239177	4.24172	3.08619	0.873424	1.10346	0	1.28953	0.505732	3.49997	0	0	0.531506	0	1.854	0.916969	0	0.0267576	1.46672	1.74644
	793.355	0.608	positive	5.25077	2.95023	2.41024	2.83509	3.743	1.86934	2.15286	4.20593	5.00426	3.63019	4.29637	1.7549	4.76089	2.56331	5.33584	8.54811	3.87115	5.73225	6.00094	3.45857	3.16919	4.9136	4.88429	5.05098	11.2645	4.01502	4.12706	4.81852	3.5646	3.57771	5.93546	7.92606	3.50403	4.14819	3.28484	4.99391	4.17876	3.82953	5.19731	3.38284	3.28184	3.27182	3.57239	4.37418	3.1343	4.60737
	750.848	10.13	positive	15.8854	20.8561	18.6447	18.6071	19.7627	18.3794	14.7924	15.5441	18.0285	30.1711	11.7382	24.2294	18.0136	20.2081	9.0339	9.26348	5.58529	20.9637	23.0697	37.9749	25.8757	28.7604	34.9914	24.9504	35.4547	27.1315	25.9053	28.0457	27.7513	23.5953	32.6059	25.3035	28.8445	24.5205	24.4214	13.5119	12.458	15.5207	19.8088	31.9116	28.2261	25.6628	27.5716	22.1965	28.4409	23.371
	242.629	5.79335	positive	5.54098	6.37747	5.36105	5.18142	4.46582	7.39716	3.6277	5.56892	4.15563	0.534694	9.63427	2.96293	6.06975	3.99476	2.18981	3.49041	4.08952	5.14573	5.70909	4.14393	4.88991	6.61812	9.2867	7.31238	6.99551	7.1016	5.02949	8.95414	8.6642	6.74039	2.32943	5.64383	6.42509	6.23895	4.1234	4.78805	6.33921	3.64899	5.51088	2.21131	2.22902	3.25867	7.77936	4.39823	3.20874	2.81051
	368.28	3.81425	positive	5.11198	5.24608	1.6085	2.6178	7.92658	9.37433	2.66078	0.592528	1.29276	26.1671	14.2922	3.61281	7.09752	13.6334	1.60632	0	26.1877	4.93593	5.35311	6.48495	7.86691	11.3264	1.26725	2.68377	0	4.12164	8.52477	3.21498	0.234186	4.07025	2.65778	1.51747	3.65514	10.1241	4.65036	9.82955	4.36838	2.43068	5.7786	0.815123	0.707393	3.64577	3.5402	0.76075	3.38758	0.469795
	583.716	11.5695	positive	7.44272	10.2956	4.50891	8.62264	7.60684	7.39007	7.54666	7.48756	6.61999	8.39031	6.82712	5.10886	7.67719	6.40092	6.38098	5.55199	5.51775	5.12878	6.34546	9.25555	8.61904	5.12755	1.44135	3.65996	7.13843	6.27195	5.29219	7.43666	9.16985	4.34895	9.2094	3.50707	4.80658	7.24504	9.03397	8.31587	9.01923	5.55375	9.16527	8.90143	5.28659	10.0253	10.7327	1.87471	8.78023	6.65721
	355.293	11.652	positive	26.7362	31.4451	24.1978	28.9571	28.5951	32.5517	28.0648	27.4325	26.0848	32.4898	23.9333	23.8329	25.1573	29.0306	5.72543	7.39337	3.26188	28.574	28.227	33.146	25.9752	31.1709	30.7809	29.3305	32.3034	27.4813	30.7975	30.8365	25.7776	29.0948	32.9799	31.1318	25.7815	28.6209	28.7576	21.0405	29.1004	14.2483	14.1286	19.448	13.9384	11.2675	12.3319	12.1401	12.2579	13.453
	433.289	9.19862	positive	11.8749	10.2061	4.72023	7.75687	9.70417	15.2846	12.8084	5.83563	7.81842	23.099	19.8521	11.6625	6.50007	8.0034	0.612648	3.81642	2.4976	6.24851	14.197	13.7299	7.60881	9.76457	7.2097	6.02456	4.94265	3.24048	13.1657	9.22102	8.9957	2.02875	10.797	12.8837	6.81273	9.92135	22.0019	7.22726	10.3277	9.55543	10.1073	1.95135	15.5542	1.6258	2.99053	7.02804	3.72655	1.60358
	535.294	6.0458	positive	4.44123	2.66035	6.05683	2.19319	1.63333	6.23395	1.75616	4.121	4.82647	0	6.9417	2.08793	3.28216	2.66549	6.22437	5.63366	3.04607	8.17648	5.12891	4.87228	4.28441	2.70509	5.8362	6.22329	2.82151	10.5397	3.23685	8.88577	9.28296	5.89976	2.58624	5.72678	8.01695	6.79028	4.2909	11.7638	3.90964	1.71232	2.40695	1.31361	0.672837	2.99558	1.15892	5.63262	4.48733	1.45157
	678.531	7.90403	positive	28.5696	3.13601	17.7765	8.6759	8.44422	20.5739	5.84202	4.53803	3.11924	21.3092	13.1787	43.1116	18.2452	46.3739	26.5333	13.1155	29.9926	20.5233	9.54198	45.1397	14.1848	6.84377	45.2674	29.0329	22.8067	24.1018	5.41952	5.86264	8.17539	29.265	17.1942	15.8908	26.2133	7.0531	2.11895	17.3285	27.998	11.2016	22.1264	28.1198	12.9075	36.3222	8.62806	18.9056	35.4275	34.0046
	972.644	9.70553	positive	3.45439	0.204871	2.99333	2.35558	0	4.70351	1.29953	18.0258	6.15627	20.3657	8.7428	8.90981	3.78972	2.69016	6.55803	1.36133	10.199	1.86208	5.42297	0	8.38734	2.78782	3.22702	3.898	1.33138	0.489442	1.79155	0.0187514	0.174539	1.77602	0	0	0	0	8.26187	11.2841	7.6155	2.75061	1.22402	0	5.18905	0.0129185	0	0	0.300281	1.71308
	493.714	8.7673	positive	7.70207	6.82046	6.91761	8.07644	9.15605	11.7545	9.02936	8.97481	8.34941	9.53841	8.93868	9.50552	10.4641	7.70961	3.09601	3.34087	2.15345	8.98203	9.90473	11.4285	12.6197	11.1943	7.87406	11.2962	7.1037	11.4871	11.5065	9.68105	10.0442	12.1842	9.1827	6.84851	9.83716	10.5948	8.97505	6.77773	14.3756	5.54497	5.86931	4.92124	5.50552	7.97284	1.33846	6.47673	5.97641	3.85519
	126.571	8.85668	positive	5.44969	3.42342	1.81572	6.32324	3.48935	7.59096	2.73283	5.80781	1.74649	0.837322	6.79164	4.69855	0.719237	2.78562	2.15499	4.22255	6.46584	1.6906	4.67392	4.02834	6.24597	1.33385	1.35401	1.54266	1.759	5.03456	4.86132	2.96581	4.5821	3.08552	1.12585	1.55851	3.49539	4.97677	4.13589	6.12316	4.11344	0.589425	3.56714	0.816799	0.713585	3.64454	1.08185	0.849336	1.43093	0
	483.137	7.46583	positive	6.65769	8.34296	7.21554	6.72844	8.45715	8.10776	7.83029	7.5462	7.3675	10.6473	7.02001	7.59147	9.86846	8.35653	5.98695	5.5251	7.21204	7.89173	8.19866	8.97051	15.078	10.0347	8.13215	8.22482	11.1352	9.96963	10.1913	9.62464	8.18306	9.11573	9.4134	7.62195	7.72414	9.14205	9.16907	9.47745	8.42637	6.06286	5.60131	7.00274	5.8754	4.81172	8.49796	3.99618	5.75717	4.26184
	829.824	2.8968	positive	96.5014	174.504	85.9181	69.6858	81.9882	117.841	91.3177	147.609	139.076	63.5457	138.995	67.7053	79.1371	70.5434	76.1098	134.803	86.8961	81.5668	136.153	65.4244	121.06	119.121	65.6785	111.842	94.5385	130.894	112.895	80.275	129.177	105.563	48.204	50.8943	80.4411	148.842	85.0131	128.002	182.258	29.9541	26.3008	15.1596	11.9685	30.9775	13.5383	14.0006	8.92367	29.2699
	321.315	7.23892	positive	19.6953	16.2029	20.1189	22.2209	17.6302	18.999	15.2414	16.4175	20.0494	25.3485	18.9044	17.9276	15.418	23.796	13.4056	14.9947	15.8215	15.7959	24.9815	25.5596	22.7749	24.0295	32.6568	25.9261	36.3534	26.3283	23.1777	22.9235	25.8646	24.0191	17.9691	23.5319	21.498	16.7587	15.7183	13.802	35.7343	13.9572	10.3127	14.6807	19.0279	14.7702	13.6413	15.1623	14.7218	13.9378
	401.765	8.89105	positive	1.99778	1.83861	3.73931	1.44995	1.38336	2.5061	2.27931	2.08341	3.00716	5.54252	2.8912	2.67668	5.00654	2.18668	3.95974	2.7165	3.6041	1.4444	1.96113	1.00573	1.21004	2.13612	1.17247	1.87908	1.32467	1.54753	2.1139	1.38945	0.746744	0.29077	0.323605	0.756104	1.65532	2.17018	4.14942	2.24322	2.62146	5.55746	3.71231	3.20449	4.05351	1.84142	1.00553	1.74041	1.69299	3.37634
	780.687	11.5626	positive	12.0476	10.1432	11.9819	4.31491	7.14028	7.30835	9.86433	9.05606	8.37957	14.0988	8.50285	5.90341	3.63932	14.4109	14.3426	5.40434	12.7751	4.74569	9.50419	9.96914	3.83914	9.00209	10.2408	14.2378	9.49698	12.9822	10.7891	15.1668	8.15407	11.2306	12.9285	6.9484	13.8732	12.2276	6.25071	7.26588	21.967	11.0996	8.00644	7.02835	11.6689	6.81905	10.3013	9.92246	7.97125	11.0339
	498.727	11.5764	positive	15.77	20.7092	8.29663	5.24648	3.1775	3.12193	8.48658	13.0841	10.156	12.8135	7.53311	7.98696	15.4845	11.1279	1.34481	3.82754	2.5554	4.22294	5.96211	13.1191	5.04503	5.19427	6.90613	20.8388	8.08303	21.4411	11.2489	14.2169	7.51729	14.5283	20.0912	15.4756	17.214	9.01053	13.8416	5.46944	19.322	12.5267	4.09909	8.66386	2.97198	0.582369	6.17206	1.98741	4.57363	6.49438
	78.6498	8.76043	positive	0.517667	2.32706	2.21987	1.12515	2.67266	2.01769	2.0987	1.82276	1.98469	0.456027	0.820605	2.8173	2.38459	0.811059	1.58997	1.36926	0.951755	1.40935	2.47516	2.06093	2.9842	1.61155	3.65225	1.78478	0.781122	3.43456	2.90118	1.19462	3.57015	3.42946	2.20835	2.67321	1.83104	1.92141	1.50561	2.16695	2.0265	0.918492	1.2237	0.414489	1.46657	1.35904	0	0.690884	2.42905	1.42578
	282.963	11.5213	positive	19.0924	20.6259	15.416	23.3072	19.1193	20.5756	16.8186	19.6794	18.743	22.0845	19.3769	15.5861	12.7104	17.3829	48.6267	44.3503	38.4711	18.0131	27.0636	30.9354	26.5194	30.2834	26.1262	21.8907	32.2965	27.2972	26.863	22.7408	24.7112	27.006	20.9919	20.1541	21.9433	19.3902	17.4337	16.8718	31.5003	42.203	43.8577	50.6432	40.926	42.4709	55.3995	40.0156	44.3267	45.0302
	123.511	8.87043	positive	5.33937	3.96216	4.32195	4.80713	2.61397	4.87823	4.29365	7.58235	4.09863	0.956957	5.1922	3.85143	3.44707	3.99207	1.12299	5.37885	7.20711	1.8212	4.9658	2.52779	4.41726	4.35253	2.28355	3.60673	5.44724	5.21217	4.42832	5.4912	4.49437	3.47552	1.23487	2.77288	4.14417	4.277	5.48555	5.13929	7.29354	2.13683	4.48111	0.588839	0.645212	1.6761	1.62218	0.949256	2.00788	1.8989
	113.751	8.8773	positive	1.55785	1.06055	2.59575	1.79938	1.7723	1.64444	1.44499	2.06001	1.11298	0.347452	2.23073	1.85398	0.520536	1.4896	0	1.28018	2.72644	0	1.36591	0.263112	0.885175	1.32189	0	0.215283	0.64637	1.05052	0.354194	1.0025	0.376198	0	0	0	0.55186	1.96828	1.63985	2.00041	2.02697	1.73956	0.496715	0	0	0.328908	0	0	0	0
	471.796	9.6367	positive	218.146	218.11	210.911	250.079	229.216	264.502	196.365	219.646	222.334	306.051	199.294	211.147	208.328	233.089	175.325	163.3	162.567	203.432	361.552	322.161	288.038	343.367	318.147	275.233	397.845	320.497	311.658	274.903	309.069	294.855	242.306	218.474	261.504	241.166	220.654	195.552	450.531	167.526	168.246	202.753	187.499	172.052	207.885	168.452	174.174	173.989
	445.773	8.93925	positive	6.98048	4.74732	5.12107	9.05495	8.00485	4.5849	8.17247	6.07999	5.82111	3.92297	7.06407	10.5611	5.6479	4.84295	0.741967	4.27802	6.83988	6.72162	9.12985	7.05798	8.4297	2.45923	4.70705	9.65029	2.98124	8.68303	9.24156	6.29919	8.39762	8.05946	5.85315	4.76453	5.34699	6.8351	8.22908	8.6995	3.3329	2.11851	2.47195	2.54009	4.71356	5.72478	0	4.78887	5.10821	3.0896
	834.866	9.21923	positive	157.529	110.174	33.7647	57.3091	264.475	95.4766	309.331	143	109.11	21.2054	74.1558	124.88	39.1485	52.8786	24.1918	12.0596	21.9175	139.796	41.1581	91.0103	78.8973	14.327	115.868	59.3982	27.7794	46.9571	74.3735	60.5574	98.8367	64.5524	199.168	120.777	95.3398	210.86	111.052	127.828	84.7968	50.6761	4.91229	17.0156	22.9525	51.9127	0	81.2413	44.4343	25.5345
	351.794	11.5488	positive	401.899	397.272	371.364	348.56	367.16	348.79	376.146	327.82	347.369	434.374	362.846	356.863	384.455	397.746	155.089	139.167	132.463	390.567	267.722	364.372	311.219	315.371	341.206	333.595	311.066	281.305	306.004	344.233	274.019	313.748	411.727	412.39	371.465	339.602	379.064	340.056	218.527	197.998	194.293	211.341	200.975	174.483	217.84	176.841	182.577	174.058
	803.922	0.614883	positive	3.78911	3.25973	2.52679	4.21609	2.27464	3.62559	1.83955	3.65654	3.45789	4.34155	2.85669	3.31847	3.50613	2.69332	2.02993	1.61961	3.62478	1.66038	2.5523	3.87095	3.37592	3.02637	3.10818	3.02084	3.83844	2.50277	3.67033	3.71588	4.63603	5.03151	3.30225	2.60188	1.69978	3.67608	3.2191	2.73174	3.51606	2.51512	1.8799	3.24513	2.64065	2.86832	2.99578	3.3657	3.00412	2.56148
	518.795	7.8009	positive	10.1979	10.9607	14.6727	14.393	15.75	13.6005	12.1896	13.9077	13.1221	17.0428	13.8442	11.0191	14.8473	10.9004	6.32545	7.39638	6.85286	13.7131	14.3722	19.4876	16.6365	13.4803	13.2047	10.6144	18.4916	13.9302	15.1825	14.4391	15.6656	14.1834	13.359	8.78766	12.8445	14.4529	10.0376	8.92027	19.5674	7.90222	9.45989	10.273	8.40891	5.69604	6.32495	8.29788	7.67835	6.18319
	477.901	8.42545	positive	14.6368	18.8562	15.7072	15.2395	16.6707	16.9096	17.6638	13.1984	18.6452	22.4993	11.6609	17.8136	19.0608	18.5188	5.5133	9.03398	7.77487	13.0911	15.6316	21.9991	19.18	18.6817	23.3869	16.8756	23.315	15.3401	18.0852	20.0045	15.4195	19.1292	21.9322	18.7493	20.5947	15.3415	20.2616	11.8897	17.0245	11.1991	11.2975	16.7237	6.76251	7.55244	17.7446	8.46975	8.65439	9.5943
	708.799	8.69168	positive	22.7888	16.4777	19.2321	13.4549	14.0396	21.533	14.8326	7.23584	9.32156	63.1835	13.8001	15.1534	19.9807	22.1097	16.9435	6.18444	3.98561	19.5681	14.8101	46.4378	23.4494	39.9346	35.1719	28.838	44.6701	22.7697	19.9088	23.7721	6.72519	27.578	25.191	14.8313	22.2805	19.1638	19.0372	7.14345	27.1492	19.9242	10.6715	34.8412	18.0419	12.9402	36.9038	11.8241	13.2649	14.4893
	552.431	8.72605	positive	21.6246	3.42856	7.53657	14.2182	16.8924	15.8274	6.98226	14.2283	2.64245	22.4336	5.99275	8.39358	16.8615	11.2526	26.742	15.439	10.8325	5.78032	2.65828	15.3818	5.86842	37.5845	5.92461	7.78102	18.1758	8.01761	21.8342	11.1713	12.7169	20.16	7.07141	16.811	10.1434	8.48173	12.2777	1.7334	26.3691	14.3956	21.0769	12.6539	14.5661	4.96992	18.9648	8.52005	5.82606	3.11437
	475.742	8.59535	positive	6.57294	4.70439	1.86062	5.80703	2.87291	3.09233	5.78513	6.49135	3.82571	0	7.88414	0.963218	2.98855	7.96204	0.375177	2.67746	0.46824	3.54509	2.99763	2.42607	2.73369	3.48409	6.11529	2.56003	3.25664	5.53797	1.76339	5.91859	6.64453	2.42567	2.25438	5.84625	5.99131	1.94317	2.53874	4.80583	3.15373	0.322414	3.65979	2.12803	1.62291	4.12767	3.41175	2.16955	0.750653	0.423487
	587.387	8.01893	positive	0.474549	0	0.314705	19.4898	5.98781	11.186	1.03297	1.3221	13.9954	3.52235	3.42336	0.68214	0.751579	2.92284	1.97191	20.9387	0.779926	7.59575	0.407563	1.89344	19.6672	29.594	0	0.637395	0.773023	0.523505	5.97752	16.9652	7.99555	12.6659	0.584036	30.6228	1.11766	0	9.59012	3.22313	2.71945	4.60364	3.84025	6.35463	2.23752	10.3476	0	0.830435	5.97062	0.385777
	808.223	11.3788	positive	12.8541	12.4715	11.4135	12.1971	16.4794	14.3338	8.7562	13.4292	11.6855	19.5287	13.2361	12.1301	8.94669	10.6507	8.39797	11.9887	9.03877	13.759	17.7558	20.3556	17.5822	22.7771	17.2335	17.2403	23.3349	17.1942	13.874	17.8451	15.6349	16.4872	12.0106	8.68402	12.3323	12.2798	11.9693	10.6681	25.5531	10.9083	8.9339	6.69672	4.14123	7.06286	10.5549	10.7889	8.26948	8.8884
	495.742	11.5764	positive	24.1407	14.3861	13.0616	17.7089	22.1314	19.9535	16.2626	22.9774	16.9123	24.1285	18.4141	12.5358	18.855	22.6461	14.9308	13.0484	11.1229	13.3501	17.9932	27.5255	18.0648	16.3558	23.0047	16.6182	18.4028	20.3654	19.4938	19.5615	18.3203	16.2619	17.7051	20.4666	18.8042	17.4798	15.7798	16.8974	23.3427	17.7224	16.2484	19.7701	13.8818	18.1759	21.1809	13.3348	14.6303	10.2619
	541.73	11.5695	positive	13.7272	12.1425	11.7412	3.64703	5.7227	4.91	9.38627	11.2181	8.50312	16.326	11.3188	10.6124	8.45057	6.00787	2.91119	3.16332	1.20999	5.05214	10.3182	8.54656	4.0349	7.08255	11.0643	14.4967	12.0845	11.0759	11.9358	11.918	8.35504	15.0973	15.7171	8.15201	10.0547	11.9299	7.04597	10.5972	17.5756	6.69287	7.0392	14.3778	8.95832	0.657415	10.3717	10.0867	7.75243	4.08902
	714.899	0.614883	positive	4.17624	2.69022	2.09829	2.3686	1.80316	3.83799	2.23599	2.58264	2.31025	4.66435	2.91756	2.46419	1.9392	2.434	2.2704	1.427	5.57775	1.73815	3.22178	3.85585	3.78599	3.44261	2.21244	3.66466	2.67123	3.47455	4.95028	2.95582	2.89228	3.77975	4.259	3.04889	3.31098	2.80483	2.55216	3.96058	3.41045	2.76619	3.61675	1.99629	1.5264	4.25024	1.76457	1.26095	3.81492	2.65661
	383.29	8.301	positive	4.77279	2.20012	17.7838	0	0	3.03688	3.01017	5.49834	1.62493	7.51058	1.66808	5.35297	12.7996	1.73405	1.21326	0	3.09998	3.10511	0	7.98341	0.200962	10.8586	2.22374	3.63724	1.4067	6.37501	1.47576	0	0	15.5356	0.622747	0.608538	2.20185	1.71277	0	4.62622	3.64682	2.35632	2.98796	1.52791	0	1.47206	0	1.41567	13.1707	4.41943
HMDB0004662	113.375	8.8773	positive	4.53649	2.42559	4.58057	2.61917	2.85554	3.80701	2.5725	6.34849	1.7365	0.836792	4.00707	4.8917	1.58862	2.69041	0.416188	1.90441	3.23805	0	1.48285	0.653565	2.29934	1.15485	0.352627	1.3125	0.618235	0.252338	0.970457	2.30471	0.746195	0.291552	0	0	1.12412	3.48196	4.8879	4.52446	2.92307	1.4211	0.660417	0.488869	0	0	0	0	0	0
	834.821	9.6367	positive	26.4583	24.988	7.15886	27.4764	35.9628	28.2719	26.0925	10.2624	12.9605	18.7657	15.3751	16.2271	16.1215	31.9577	26.2226	13.501	7.68798	24.7586	30.888	49.258	32.0133	38.1717	41.9265	40.2864	48.3251	36.6192	40.6598	41.383	39.5828	31.1575	56.1968	38.2673	33.2374	21.2034	18.3126	13.0244	28.332	13.3713	26.8698	38.644	24.4845	31.9029	60.6866	22.0014	29.2165	21.5439
	520.551	5.80023	positive	135.221	152.868	140.253	96.6394	116.2	236.136	58.2234	134.678	94.3365	3.34633	322.868	46.1643	185.737	114.295	85.192	104.946	87.8601	107.544	133.336	71.438	100.549	136.725	307.33	219.734	155.705	187.322	124.323	283.109	242.34	181.028	39.5951	149.282	160.017	130.134	50.3685	109.883	181.189	94.1832	194.594	61.4499	48.9581	82.9409	272.418	91.7389	101.409	67.4118
	793.563	7.41765	positive	8.05597	6.17017	3.36081	3.32178	10.0523	5.5325	5.03916	4.15927	3.34582	6.14948	10.5865	7.14417	5.47961	4.47223	4.89993	2.23432	3.80084	6.64976	7.30179	6.99992	5.52417	3.22804	6.27664	6.88128	8.34798	5.16425	4.61351	4.95467	4.66228	7.82935	4.09763	3.39707	4.8689	4.73217	4.59235	7.65209	11.7004	4.20095	5.45986	15.8663	12.5182	12.9181	8.71322	12.0811	9.08128	13.0504
	607.299	6.94515	positive	1.45077	1.18087	0.814968	0.392566	0.537679	1.25927	2.32979	1.85954	3.7652	0	4.49257	3.61817	5.21176	1.16044	2.63283	3.54314	0	4.67725	3.28191	3.95935	3.80956	2.64294	2.19868	3.90511	0.829802	3.97453	6.84863	4.93298	5.46396	7.66117	3.41094	5.03975	5.72101	6.87729	2.14182	3.82263	2.25185	0.611105	2.03349	0	0.71389	1.28149	0	2.05791	0.283225	0.305577
	697.658	7.90403	positive	44.6265	5.9239	25.9036	15.9165	14.6524	31.6207	12.5368	6.77914	9.60844	30.045	22.3469	57.4766	28.6303	66.2688	45.6499	27.8616	43.6165	29.6747	14.6407	59.9332	23.9791	13.0696	65.0656	39.7136	34.0014	31.0917	9.87819	10.5172	17.4313	42.0874	29.0439	26.7704	36.2935	13.0763	3.36393	24.251	34.8251	23.636	38.1788	46.8276	27.6745	57.1492	17.2654	32.1137	54.0893	53.6305
	755.262	6.95203	positive	6.92607	3.77239	5.55322	5.92159	4.21095	5.31485	4.24088	4.88553	7.74996	0.57299	4.66447	3.97698	5.84638	7.30351	4.14612	7.48413	5.34286	4.27403	7.64034	6.67683	5.11634	6.29393	8.46688	9.52003	7.61451	8.02655	6.21029	10.1158	8.75147	7.89646	6.90592	6.02579	8.21137	7.46308	6.40645	3.74971	7.88639	4.59113	1.51494	2.14625	4.73576	1.84392	5.17504	3.76121	1.7194	3.86717
	566.435	8.57472	positive	7.0737	0	6.01887	18.9549	0.152805	24.9543	86.4719	55.7534	3.28451	14.3112	10.4879	11.6548	6.95538	20.0632	11.4296	50.8116	8.69983	2.42353	6.42296	19.4673	12.0958	36.6608	18.6729	9.66777	17.8173	11.8303	32.5613	4.93547	16.9753	27.1185	0.362789	7.67489	3.14443	9.93659	14.7978	15.8496	6.75167	10.3724	12.3306	10.1648	0	4.03563	5.11139	9.50225	11.4616	0.592571
	287.629	5.62828	positive	2.50096	2.87495	3.28928	1.7888	3.06735	3.60665	1.36768	2.11114	1.81061	0	5.68996	1.47741	3.85731	3.4254	1.42898	1.54274	1.26462	1.97787	2.39729	0.662605	1.51614	2.53688	4.6854	3.78083	2.9357	2.90511	1.5755	5.41886	3.03248	2.1374	0.40145	2.90589	2.95427	2.93838	0.973186	3.068	3.00348	2.66574	3.38229	1.30185	0.316967	1.54736	4.61269	2.23071	1.80846	1.18904
	625.518	8.82918	positive	27.8709	36.1544	37.1952	25.0168	37.9951	21.8121	23.4322	62.3589	65.1834	29.8654	24.7972	43.9082	17.3562	26.5428	11.4373	10.2508	14.837	50.1608	32.2349	28.8001	25.1363	22.5811	35.8572	22.0249	25.3907	29.0317	51.2581	21.3596	40.537	48.003	58.1981	50.891	35.2705	41.9089	17.5377	44.7407	20.0077	10.9677	24.9932	12.3208	23.9644	16.6369	3.57267	13.1189	26.2982	55.7154
	730.26	6.94515	positive	11.0837	8.42868	14.9998	11.6397	9.80815	11.9759	12.7139	12.622	16.3137	0	17.6845	12.2413	13.5538	15.8168	15.9796	13.0228	12.9534	16.5466	19.5234	14.321	12.3893	16.1812	14.622	21.838	16.5336	20.7936	12.567	18.9074	23.4219	14.5949	13.8979	17.644	20.0552	15.6633	13.3425	8.50126	15.2178	8.93521	8.70145	9.33726	6.24789	9.93601	4.86399	12.5593	9.93639	9.44988
	754.402	7.3489	positive	4.53625	11.4417	5.14468	3.35471	4.55041	12.1891	1.59261	3.93461	3.70973	11.7128	4.49379	11.0667	4.03746	2.29413	5.98306	0	7.80839	7.47088	2.4182	8.01789	9.33233	9.30933	0	5.57309	1.97061	3.03266	16.853	1.77096	0.0986722	10.0863	6.99943	0.273008	4.65455	15.492	6.77522	11.6164	2.82124	2.99723	9.44173	0.402766	0.807627	3.99739	0	1.58611	2.66738	0.650163
	418.251	8.76043	positive	1.18144	2.69298	3.10694	2.09894	2.95331	1.71773	3.05696	2.18756	2.50694	0.540937	0.783281	2.62356	2.83231	1.29715	0.475942	0.749291	0.854676	0.340586	1.19621	0.944366	2.87313	1.95742	1.89624	2.18738	0.874483	1.89099	4.1717	2.85278	4.44839	2.61202	2.06814	2.37198	1.34616	3.1596	2.2004	3.06941	3.03013	2.88895	2.67949	0.458402	1.96463	2.27208	0.477743	1.00979	1.50232	0.870967
	515.373	8.75355	positive	24.7436	9.09672	7.58972	14.6918	8.46498	18.6592	6.29406	8.45258	4.77178	16.8905	9.6042	12.6577	13.9008	23.9094	10.821	9.62792	9.5154	11.3666	12.688	17.8079	8.6426	15.0706	6.62892	14.0565	16.2106	11.6022	9.33815	19.9993	6.27199	8.81557	16.2654	11.7812	15.9164	10.9593	16.5951	10.3163	10.6369	16.0383	11.7699	17.0673	5.52559	9.47744	18.662	10.7065	7.25662	8.43891
HMDB0038536	737.733	2.8968	positive	37.0037	54.9426	19.7289	27.6371	25.0665	37.9281	23.68	49.6441	48.9655	8.2914	34.3243	21.32	21.4301	24.1875	21.0481	40.3434	28.6963	27.0106	22.7685	15.2083	26.4528	25.1793	13.7368	21.3139	21.1048	19.431	29.3515	22.8982	37.7065	24.7703	17.3277	23.3843	20.9517	40.477	27.0313	45.386	37.0906	7.32834	7.9635	1.82429	0	4.17399	0.899716	2.28332	0	3.92544
	614.34	9.06788	positive	16.274	24.1773	27.6399	21.8002	28.0974	22.5685	24.4475	21.2972	30.9918	15.2107	18.3955	35.4764	26.8237	20.8749	13.5723	13.1729	12.7016	25.2538	22.656	24.0759	31.7478	27.0135	33.4595	26.0247	14.2805	26.0088	36.4596	18.7083	31.6436	35.1132	28.0524	28.2246	21.3027	29.2595	21.3349	29.3754	26.2599	13.8249	18.1975	11.1229	23.8146	15.9388	11.8044	14.3526	22.5278	24.1399
	756.734	9.47368	positive	7.05496	8.10241	3.06028	5.34176	3.74148	6.12641	3.54358	2.91948	3.10375	7.27149	2.39676	5.96473	5.21849	6.53046	4.77995	5.47634	1.29528	6.55145	5.33223	14.2314	9.06606	11.5347	15.9547	10.1061	12.5845	7.05896	9.54389	10.7201	8.17828	10.4876	10.0892	11.5798	4.72101	7.01036	4.1892	3.7497	3.11755	3.42055	5.21985	14.5923	7.24315	9.56427	15.8305	8.44508	13.8174	13.5477
	685.564	8.88418	positive	87.0465	77.6359	118.808	71.037	87.6687	82.3202	84.1683	107.968	83.3852	72.9642	98.6402	107.551	96.0967	75.5375	25.5802	36.1467	39.146	53.4707	44.1545	22.5294	55.0779	39.6684	22.7528	38.7839	34.6376	32.0458	36.2237	46.1137	29.5926	25.0172	23.7198	36.1193	44.0708	88.8278	116.302	110.58	61.4114	63.9001	31.7225	15.0534	18.9223	16.3731	7.65067	15.1946	12.6299	10.7982
	809.219	11.3788	positive	49.9764	60.7995	55.8632	59.7282	54.4616	62.8054	50.1353	48.1606	53.1903	68.8413	46.1693	48.7956	49.3251	54.16	41.6878	43.385	48.1692	52.531	95.601	80.1858	70.3117	88.7334	78.1058	65.3376	103.648	75.9799	80.4288	68.2275	69.0145	72.4332	59.3672	44.5405	63.1466	50.9737	47.1294	41.6614	103.035	24.5862	39.1134	39.792	39.6349	43.145	46.7444	40.5656	41.1165	35.5142
	457.954	0.965517	positive	11.0436	10.8255	10.4282	12.5754	12.2588	11.9032	8.30131	9.8245	11.8034	14.6804	12.7222	9.32612	11.3456	11.266	11.2152	23.2183	18.4821	10.6047	17.7444	15.2262	16.3786	18.6466	15.4015	12.9856	21.684	12.9058	15.1731	11.9117	16.3288	17.092	9.01333	11.316	13.1215	10.5632	10.3658	10.06	20.8027	11.1557	10.7803	13.6323	11.49	15.6607	14.5871	12.5305	9.65462	13.2388
	633.15	7.20455	positive	23.3816	14.27	19.8839	15.7652	20.6954	23.1265	18.8271	16.3245	21.7609	27.1518	17.1532	24.04	18.1985	18.5186	16.4453	8.17158	10.4197	14.2167	20.2586	15.799	21.8812	27.1619	25.5544	16.8671	16.3457	25.1228	15.488	17.8781	17.8657	24.6952	23.1967	16.9511	19.3838	16.6844	21.9139	13.6221	16.6079	11.6413	14.0654	11.1546	11.7288	12.7878	19.2324	9.8882	13.7211	15.1641
	606.713	11.5695	positive	10.0879	10.3228	9.1642	5.41996	6.57681	2.82861	7.28061	12.9249	8.16312	11.5569	7.63733	7.84306	8.68472	13.4105	1.62831	1.54678	2.32134	5.55823	7.61662	4.76883	1.52328	1.33891	3.9768	12.8069	10.0352	7.22557	12.1287	9.39592	4.82461	9.08769	10.4893	7.9269	10.1358	10.4713	6.58426	8.5805	12.2769	12.5491	2.4524	7.99246	2.76005	2.24505	2.52906	4.48684	8.22004	3.19272
	403.356	7.23892	positive	11.3623	5.91098	0.338165	5.84447	2.80495	8.06451	1.17424	1.25361	0.434617	0.691267	6.1907	5.42786	3.51334	14.5646	0.460426	0.479377	2.71353	4.11325	4.77437	5.88965	5.10942	6.39613	10.0998	4.12245	15.4812	4.72343	0.796632	18.7131	8.18538	3.9585	5.68279	3.60389	4.18232	2.60633	3.3232	15.8545	3.77405	2.71281	2.63581	6.09952	1.08317	3.07681	4.18226	1.90974	2.54805	3.83382
HMDB0015518	753.843	9.24673	positive	54.9588	25.5778	92.8566	33.5604	3.48656	37.6007	39.4108	64.2702	50.7867	32.3731	105.7	90.0113	45.8733	21.4017	0	22.5085	24.6208	22.9319	8.62335	5.1929	8.43305	0	0	3.08212	0.413288	0	2.19317	0	0	2.03628	0	0	3.00445	37.5806	37.545	90.2137	13.4636	73.9858	0	0	0	0	0	0	0	0
	557.379	7.36953	positive	8.372	3.76642	0	5.21412	5.87805	1.9337	2.82562	0	0.537478	0	10.3344	2.21955	2.52363	6.85476	0.853922	0	1.66561	5.84049	1.8144	4.0978	7.17828	4.72755	0	1.31506	7.44072	0	9.13224	44.3572	14.4035	2.75009	3.61212	12.5868	3.0573	5.56926	15.7632	12.1082	0	3.96151	2.7724	6.91351	0.866601	3.45874	3.76952	0	0	0
	335.165	8.85668	positive	22.4673	22.1929	19.1122	21.8016	20.4	22.8029	18.466	23.0704	17.3229	18.9666	21.9501	19.507	16.8818	22.098	14.2137	18.6549	16.2287	18.1128	19.1728	21.3459	20.5856	18.2529	18.6702	19.1026	20.3122	20.3096	18.6048	22.2652	19.8994	19.2632	20.3459	22.2223	23.5739	19.5893	20.6266	19.0715	42.0002	16.0545	19.9035	20.8226	15.7764	20.9136	20.4106	17.6267	19.7293	14.0108
	466.322	7.88342	positive	5.62136	4.45611	4.66428	4.02548	6.16409	3.63619	4.4094	3.98859	3.0395	3.57299	8.26377	4.57308	5.73567	4.66496	3.49157	2.15417	0.626172	6.85892	3.01727	4.12677	3.32165	3.70645	6.70341	5.22378	5.03484	4.51939	3.95809	2.22206	1.51049	5.21898	3.07025	2.49746	4.37238	2.97398	1.96725	4.82626	7.94116	4.50447	3.17176	6.96917	8.52387	7.68487	6.88566	6.45936	4.60146	9.16374
	817.841	9.65733	positive	15.6078	19.4419	11.8452	13.5163	15.0357	23.8105	11.0069	6.57826	13.2786	18.9934	8.75005	12.7121	10.0001	19.9223	7.11666	5.2242	2.21638	10.2222	18.6579	31.9911	28.4625	25.5957	37.211	28.2054	37.7235	19.4098	19.5256	25.1794	30.0114	22.3385	19.4833	23.8823	23.0749	8.98945	17.148	8.61023	9.95734	7.88504	16.4661	25.5961	13.95	18.4973	29.4888	12.3393	22.4256	17.8851
	591.262	8.76043	positive	19.5042	34.1179	33.2239	29.3356	35.2099	29.6789	30.7348	32.4933	36.041	17.0044	26.3273	36.8833	29.7985	23.4055	17.6179	15.7354	20.1339	26.6893	30.3346	30.4364	41.978	27.0974	34.3682	30.9527	18.2762	35.5005	45.0196	26.8108	44.0476	42.3815	29.139	30.9168	30.2178	34.4802	25.6333	36.8142	40.2617	16.7801	20.3229	9.43665	23.3029	20.6961	7.5437	18.7155	24.1923	20.194
	867.945	6.22507	positive	5.60556	1.99238	8.22618	1.3271	2.3694	5.39154	2.82829	5.97386	9.76633	0	7.76027	4.95383	4.54413	3.9764	8.46533	5.34336	1.57887	9.2006	7.14016	7.01714	7.37251	2.33642	4.48914	8.18563	4.9722	15.3851	2.99505	12.5733	10.4598	9.12088	2.22128	7.14432	10.8519	11.5419	7.21736	7.27482	3.3378	3.11789	2.27833	2.81268	1.38287	5.36145	2.68247	4.83657	4.48286	1.95951
	431.172	7.7252	positive	2.82816	5.89512	1.45434	4.30718	3.35908	3.7583	2.1057	3.39126	4.00173	5.44323	2.81847	3.65949	2.76248	2.63567	1.11658	2.48503	3.07133	3.59785	6.62236	6.18836	7.62079	6.11169	4.35896	3.53497	4.12603	5.77619	8.20986	1.94823	2.39785	5.95307	4.43532	7.02703	3.1601	1.15548	2.3066	4.71474	4.46584	0.919566	0.723844	1.8897	4.63375	4.00868	2.9852	2.90056	3.07654	3.45364
	318.793	8.86355	positive	70.4947	72.2982	68.2154	73.0439	75.276	74.8222	70.5849	70.3552	72.6798	68.2475	65.4003	68.9892	65.9737	71.0855	19.1895	19.2199	23.0048	65.4793	61.5941	72.4496	70.4146	65.7735	71.2416	69.1715	64.3162	68.9218	72.0273	70.5959	68.3376	65.5489	69.3185	66.9836	72.4965	72.3066	70.7554	70.4413	58.2436	36.7215	38.8844	37.144	32.3991	37.0357	33.698	31.8219	32.5053	27.0088
	312.148	7.067	positive	7.0499	1.96272	6.12487	1.092	3.89194	3.41781	0.972946	0.912757	3.80893	6.64749	2.74119	7.01447	5.11975	7.25782	3.33205	6.7161	4.59338	5.03474	3.76408	7.14042	4.95764	2.41362	10.9021	6.05874	4.35615	6.59685	3.07327	5.06503	3.33651	6.73433	6.72944	4.45235	4.47181	3.93211	0.466922	4.50229	5.69934	5.56869	6.42158	4.91519	2.38709	6.70123	3.94667	4.54605	7.17658	2.4034
	928.685	8.246	positive	11.3913	9.36671	13.4048	18.2539	12.8575	10.5741	8.15201	13.2412	14.2233	18.5975	11.2763	11.8505	15.2539	15.2697	11.3649	13.6618	12.6933	13.136	16.7552	19.0422	19.0945	14.7573	15.2475	13.6188	20.067	15.5508	14.029	17.0051	14.466	13.6728	11.5526	14.5325	13.0777	15.6099	13.3382	7.79169	22.3138	7.18146	9.78942	14.2945	11.1791	8.79466	16.5148	7.9224	5.20592	7.20351
	671.106	7.84215	positive	8.11479	11.5256	13.2459	12.0154	10.9614	12.2678	7.99264	10.555	11.6901	16.3457	9.7974	10.9851	10.0039	10.3816	8.55226	6.08723	10.8992	8.9691	13.1188	14.0622	13.3332	15.693	10.1228	12.8722	9.82543	15.6013	16.4978	11.5354	10.298	14.3258	10.2339	9.99031	12.8483	13.5503	11.4199	11.3992	15.1499	7.29967	9.18659	10.3615	5.84329	14.8455	5.17776	8.83245	8.70042	10.0728
	910.774	10.8508	positive	188.9	190.017	230.662	250.32	229.075	286.513	187.399	202.743	241.84	331.832	191.084	210.123	185.435	254.459	162.531	162.829	154.878	174.41	436.224	423.583	309.447	374.213	380.603	286.037	428.465	345.59	336.711	322.56	332.67	331.738	244.971	243.48	285.733	265.146	258.085	188.231	407.023	135.117	201.847	215.312	226.199	175.358	238.543	157.927	198.407	221.71
	496.605	6.22507	positive	78.2482	54.0426	90.7407	48.2613	41.8451	92.6499	60.3451	94.737	86.8392	0	105.053	61.9082	63.2887	59.0816	68.5885	67.6901	43.2829	121.795	83.4662	94.2715	82.5578	52.5742	100.825	91.8304	72.4956	142.784	72.4557	144.99	154.448	96.1558	56.2342	88.4669	118.975	104.984	77.4019	99.4317	83.2002	52.2579	38.5216	41.8122	22.5304	60.728	23.0355	64.0975	55.5558	24.3292
	789.811	9.65047	positive	12.6422	15.0399	8.74347	16.4747	17.7177	21.1838	9.0307	5.61844	9.83436	18.212	10.0128	11.4912	9.78221	11.2154	9.72201	4.96848	2.50615	13.8257	21.258	23.8515	19.6012	22.3333	26.3226	19.9991	22.5785	19.3425	23.9195	24.5358	18.6334	20.4993	19.8041	16.8424	24.5694	14.3064	12.7623	6.25655	13.9352	8.00388	13.1461	20.1212	19.9186	15.2466	27.9596	11.9875	11.8237	10.5927
	472.261	2.18375	positive	6.81454	2.2779	1.92147	13.6745	73.0055	0.699788	2.34091	1.80578	2.34357	1.82673	1.90793	2.07995	2.15619	1.94272	23.5352	4.18646	5.11935	1.99765	26.0821	3.41715	2.18483	3.5852	6.5585	20.2505	5.81615	10.2867	1.64388	2.35279	14.4959	1.88172	3.07516	1.86523	4.38281	11.1228	1.99107	28.9023	3.39967	2.94967	2.52953	2.66045	2.7778	14.3369	3.59931	62.8516	2.00512	3.67881
	723.79	8.5541	positive	63.0343	37.064	56.4057	21.7787	37.6652	36.7879	35.053	45.6278	38.7235	19.9781	46.102	63.1849	33.7685	42.1219	4.37939	17.5468	19.9841	16.1457	34.2812	19.8521	28.8566	19.9097	10.0497	24.3476	10.7156	25.6178	73.1471	57.8897	13.741	24.6993	39.5733	31.8822	54.7262	44.6443	70.8795	58.3163	13.8757	24.8917	30.2836	13.8381	19.091	9.49119	2.02835	18.7742	0	1.77348
	791.45	6.22507	positive	4.05978	1.44623	6.13268	1.51193	0.777987	5.46978	2.39005	6.13668	3.39217	0	7.33811	2.49592	3.10936	2.15264	6.6554	3.38878	1.20132	7.51355	4.51406	5.78817	3.5207	1.60118	5.98742	5.2621	4.43666	10.5678	4.22073	10.4877	11.8522	5.14466	1.45106	4.35589	7.5332	7.54138	3.01555	6.87776	4.32304	2.37031	1.51988	1.44557	0	2.82413	0.965613	4.9141	3.19342	1.6887
	716.56	9.43243	positive	4.74862	0.380654	5.968	5.2177	1.06836	0.554235	0	5.90337	3.18306	0.908057	1.43212	15.9464	2.98558	8.80499	3.91653	0.483487	6.40822	18.0942	6.02019	2.85078	10.4946	0.600328	0.594063	2.04129	0	2.82159	3.85762	10.4325	1.8137	3.37026	9.02319	4.57116	0.416806	2.7383	9.54074	16.6396	5.80666	2.70944	27.7053	0.24639	0	0.975416	0.850587	3.08979	7.51938	10.6859
	552.796	11.6451	positive	14.3571	16.4135	15.138	17.0774	15.7871	18.9351	16.9314	15.4923	14.2451	21.5441	9.92594	13.925	14.9367	13.4452	3.13263	4.25195	7.59523	16.398	18.3267	22.1154	15.4122	18.7349	19.8533	19.8757	18.3976	16.0707	17.0077	20.5154	16.9189	21.2939	18.4352	17.1499	17.8777	14.2418	19.9392	12.9631	19.9463	10.6013	6.48979	10.4221	9.01036	7.78298	10.2154	9.79813	5.14693	8.70375
	527.928	11.5557	positive	3.97962	14.3409	8.95399	12.2806	8.03405	12.1132	3.23433	11.9595	6.46594	14.7182	3.73896	11.374	9.27493	4.42458	20.5435	24.0903	18.9603	1.3254	13.6124	13.8654	10.0533	15.307	14.0043	15.7888	20.1182	14.0505	17.6528	11.8304	14.2096	14.1302	9.34659	8.2915	11.363	11.4539	10.3894	6.62874	19.7818	13.7978	16.5377	24.1586	13.6986	17.097	23.0671	16.2353	18.9924	18.3697
	598.119	11.5144	positive	108.674	116.057	106.728	121.61	119.898	132.532	109.375	111.65	105.673	144.316	105.222	109.631	109.084	118.804	259.588	244.289	227.805	110.324	126.241	146.934	133.241	145.55	142.723	124.667	148.086	128.893	133.064	133.88	122.215	134.938	123.609	114.052	120.7	113.06	113.606	101.273	126.411	218.805	214.734	249.986	236.992	227.066	269.604	215.157	232.707	220.25
	556.295	11.372	positive	11.004	12.5281	16.8873	21.1019	17.7952	15.6721	12.1346	17.1984	13.2399	22.7883	14.4412	16.5424	7.18485	15.1389	11.1448	9.50658	10.0949	10.9327	23.2397	24.4988	23.7202	23.3356	19.4084	22.9135	29.9349	21.2798	22.9921	17.3975	24.5358	19.1031	16.5758	12.4115	19.7533	14.0313	18.7352	14.2884	30.4372	12.4326	8.27928	13.1695	14.5633	12.8925	11.1162	13.4448	17.1513	11.827
	232.571	5.79335	positive	5.94816	6.27479	5.93843	4.43879	4.66287	8.52111	4.13862	5.44119	2.63747	0.440617	10.825	2.77411	7.71377	5.74271	2.92191	4.34756	3.71275	4.04721	6.64421	3.14372	4.39191	4.9983	9.17251	7.62041	5.35794	6.83727	4.70156	9.24746	8.98821	6.40003	1.83147	6.90174	6.63548	5.12529	2.12396	5.57287	6.03559	3.33809	6.83737	2.71402	2.77354	2.85863	8.62577	3.26223	2.93593	2.79144
	719.71	8.1153	positive	10.4291	8.76282	9.18981	9.65781	11.8722	12.3807	9.14824	9.98197	9.39022	11.2221	6.83782	8.26295	9.83938	7.67157	4.6237	5.98474	5.13864	10.6306	8.99848	11.0112	8.03261	9.9374	10.5426	8.98765	10.7677	8.66059	8.0574	11.0502	7.07796	9.35103	11.5932	7.3837	9.14045	8.97431	8.87286	7.08988	10.79	5.44207	6.1684	7.51207	5.76095	6.70237	11.1576	3.59102	8.62479	3.49159
	143.373	8.76043	positive	0	5.0338	5.0089	1.11388	7.73751	1.7665	3.48757	2.53719	7.6936	0	0.704513	10.5553	3.25109	0.291986	3.5538	2.44344	2.83415	1.86719	0	0.846956	12.564	0.3025	3.4544	1.43083	0	5.31017	15.2121	0.903267	15.1836	7.88513	2.01054	2.83423	1.92437	6.91261	0.849188	10.5826	1.51467	0.512861	4.12696	0	5.03778	3.49079	0	1.8318	8.33204	4.07061
	246.935	11.5557	positive	10.9513	8.29881	10.5661	16.436	12.5061	15.2329	6.49012	12.1727	10.6829	12.1495	10.347	11.0623	6.86934	9.89313	27.7263	23.7498	22.3629	13.8095	11.8044	14.175	17.7621	18.8805	12.8901	13.4009	12.9234	8.23246	14.3328	7.62526	16.1136	11.0642	14.283	9.12291	9.33314	10.8454	7.86991	6.86293	16.5987	13.5261	20.8209	21.162	21.618	16.2102	17.0616	21.9707	19.4681	16.899
	804.952	6.22507	positive	8.29122	3.22119	10.6652	2.87824	1.3703	9.57909	3.96068	12.3405	10.1046	0	9.85682	2.54152	4.98618	4.62952	10.8946	11.2571	4.26801	16.8446	9.10666	8.30653	8.14836	2.51528	9.01591	9.88606	5.74029	18.1883	4.1957	19.7351	21.5958	12.4988	3.43297	9.63441	16.1907	13.2946	6.70284	11.6734	4.57785	3.82618	3.03371	4.43112	0.664146	8.1165	0.909089	11.9399	6.43022	0.752302
	520.805	6.22507	positive	10.5156	7.28371	10.4235	6.0003	5.93344	11.4374	6.93533	11.9458	10.3697	0	13.1048	7.7039	9.63957	7.00306	10.3469	9.31132	6.77332	13.8833	12.6789	11.8932	11.4629	6.25632	12.2198	14.71	10.9391	19.3841	10.1346	18.4782	20.1931	13.9737	6.35431	11.441	14.8847	13.7552	9.62287	11.9441	11.2987	5.35673	4.77718	5.61585	2.47573	6.54776	4.03951	9.47413	7.49628	4.16432
	750.599	7.91092	positive	30.3786	8.45556	22.421	17.9836	15.6289	27.8367	10.5599	10.1623	12.1992	30.8905	20.6927	36.9677	26.3607	35.2546	35.1472	20.7127	35.1988	27.1074	18.7668	38.6518	23.8955	15.0775	37.7851	28.8736	29.633	26.6213	13.9226	14.1468	16.1927	28.4404	24.9328	24.5642	28.0174	17.38	7.05785	19.8659	30.4852	19.0939	29.2834	33.9307	23.0495	35.8227	15.6414	23.789	32.4722	27.9386
	69.476	9.12987	positive	2.01315	2.02803	2.38471	0.867236	1.71135	1.55598	2.13419	2.96362	2.60886	1.8234	2.36906	2.63153	1.21445	1.05179	0.846892	1.83473	2.822	1.80888	2.99151	2.80496	3.35748	1.35204	2.263	1.73	2.01006	2.49805	2.4549	2.15687	2.77362	3.29183	1.56387	1.66721	2.8509	2.90251	2.2341	3.36894	2.41273	0.681303	1.75459	1.84896	0.644845	2.20055	0.249428	1.46631	1.46552	0.517797
	539.313	11.372	positive	6.70218	2.02768	4.43226	5.05583	4.37889	4.56418	6.7291	5.55689	3.15804	10.6593	5.92479	4.19667	2.81578	6.63418	3.16405	7.68425	5.8836	5.59409	11.6744	7.39622	9.89196	6.53566	6.45189	6.56112	11.0376	8.73007	6.9339	5.9987	5.78149	6.72542	9.37284	6.51835	7.06788	4.56861	6.70344	6.28027	5.10549	4.7439	7.00061	7.42035	5.40247	5.6124	7.94712	9.87886	6.60546	6.42169
	189.866	11.4958	positive	78.0063	76.0381	75.3004	75.3227	79.1441	85.233	72.3671	78.6731	73.2218	104.875	65.8755	74.5509	77.3238	81.6999	33.8608	33.2629	31.1383	70.8579	96.5153	97.4614	84.164	95.8394	96.848	91.9809	110.665	94.9741	91.7214	92.0499	84.0708	93.7811	88.6463	78.8565	86.4036	79.1679	77.7352	69.6089	112.934	48.4684	49.2635	53.5363	50.8321	43.7596	52.6858	46.0477	44.2164	44.7165
	471.795	11.3857	positive	1507.93	1532.64	1452.15	1719.52	1605.22	1843.45	1393.23	1543.76	1547.26	2218.17	1423.27	1445.78	1455.28	1653.96	2336.2	2243.37	2160.36	1408.06	2878.38	2246.72	2138.34	2526.56	2253.49	1958.04	2993.37	2409.04	2285.33	2004.39	2286.82	2212.35	1643.96	1505.38	1800.44	1618.38	1555.3	1371.74	4054.44	1922.47	1881.48	2203.95	2076.59	1995.02	2431.67	1957.25	2049.09	2060.44
	364.335	11.5419	positive	600.459	572.058	533.577	589.66	626.38	606.201	570.387	563.898	598.487	704.135	576.391	564.341	524.982	622.493	263.482	248.469	234.293	599.621	517.833	715.327	554.207	609.802	692.215	555.97	609.368	528.115	604.551	657.48	496.523	570.541	620.053	635.359	636.592	576.019	586.423	524.497	450.457	379.051	343.502	387.725	359.484	345.379	448.384	269.354	357.272	304.916
	778.989	6.21818	positive	2.73691	1.26995	5.70527	0.529114	0	4.34404	2.02515	4.98243	3.46031	0	5.54326	1.03384	3.79289	0.310497	2.73983	4.44846	0	7.57225	2.91271	0.679757	1.56709	0	5.89532	6.20262	3.48233	8.48788	2.76746	9.64689	9.47979	6.59668	0.322031	5.42056	8.46219	7.18312	1.57203	6.647	1.41586	1.02998	2.08926	0.453242	0	1.71003	0	6.8176	3.55605	1.13665
	855.741	9.28798	positive	156.821	159.558	128.116	203.824	339.224	295.498	152.769	96.2892	157.073	417.485	164.726	168.605	280.795	181.683	148.874	98.1781	93.8656	136.541	386.485	512.7	246.255	298.395	465.796	197.853	257.832	216.845	253.951	193.647	222.379	264.796	194.498	274.332	253.606	190.834	184.24	165.76	170.284	134.295	179.101	188.427	429.387	185.154	438.943	153.447	208.744	206.015
	193.894	11.5695	positive	0.804597	0.814134	1.39861	1.36305	1.80844	1.47921	1.63948	1.4997	1.29567	2.2275	1.84195	1.75793	1.72031	1.88573	1.85918	1.57128	0.984932	1.34252	1.75043	2.22868	1.58382	1.64975	1.21976	1.64165	2.01236	1.60572	1.40671	2.16857	1.77342	1.48223	0.963485	1.48246	2.15033	1.66231	0.646836	2.10702	1.17015	1.99801	1.58	1.97281	2.16183	1.95106	2.53903	1.81344	1.89125	2.73698
	113.503	8.8773	positive	4.91953	2.93858	4.76446	3.76087	3.47353	5.62563	3.74868	6.8005	1.96054	2.29691	6.00302	5.13839	2.96882	3.47045	1.55933	2.95437	5.42209	1.29982	3.05724	1.15227	3.62544	2.14536	0.155751	0.846204	1.22975	1.41123	1.79048	2.20184	2.09337	1.12406	0	0.861246	1.61025	4.89927	5.09871	6.24667	6.11967	2.75113	1.23846	0.552756	0.292142	0.588137	0	0	0.427679	0.162011
	132.272	9.13673	positive	4.94778	5.49525	9.5167	1.01886	1.48686	1.83359	4.52641	10.4722	6.78902	0	1.44429	5.93636	1.171	0.358344	0.766892	4.00908	7.28904	0.591498	4.64789	1.02499	8.04347	1.47457	0.212276	2.98785	3.33613	4.55443	4.39818	3.68618	5.70383	10.1589	1.81952	1.03166	4.26182	10.6275	3.60792	5.40339	5.33799	0.44356	0.620545	0.631307	0	4.76791	0	4.08354	3.44024	0.391629
	969.536	3.88298	positive	242.157	0	125.855	0	0.168068	4.83099	0	18.6887	0	0	0.882651	1.19135	168.851	1.99616	100.002	11.2518	0	0	4.79975	0	71.7852	18.1652	10.2557	10.7988	4.65668	27.6709	18.6157	220.082	0.937225	4.13713	0	0	35.3067	11.5077	0	0.676484	5.52776	0	13.7575	17.331	0	0	0	159.069	0	0
	734.809	0.608	positive	3.52177	0.472799	2.30138	3.24316	3.13585	2.0564	2.92291	3.54805	3.75391	3.10974	1.6545	1.47343	3.29571	1.64727	2.71723	1.65548	2.87752	1.40836	2.4048	2.20907	1.83222	1.24409	3.37905	4.33082	2.47523	1.89624	1.91082	2.31305	2.41194	2.58476	2.79991	2.42348	2.12869	0.981506	0.801691	2.52361	2.87553	2.36954	1.21041	0	0.763552	2.47077	2.0145	2.96004	1.98315	3.46592
HMDB0047052	919.925	2.90368	positive	16.2124	24.6992	29.2245	22.5395	16.4377	28.708	11.628	34.4092	22.4002	9.54503	34.5322	13.1387	13.8732	22.091	11.5719	31.7835	16.1799	19.9009	32.0437	13.0952	17.4405	10.0652	12.5787	24.5087	18.8162	13.4736	26.0825	15.2433	25.7663	25.1674	6.16284	19.3074	16.5528	28.0097	14.4908	30.0155	12.2397	10.5819	4.07882	0	1.03226	5.68486	0	0	3.91262	0
	613.704	11.5695	positive	10.4642	12.3985	7.87901	6.03576	9.01249	15.4289	8.06438	9.50074	6.94057	10.2878	8.348	6.70854	11.6375	2.95037	8.70837	4.87926	7.59043	7.3463	10.3632	7.71464	7.48174	8.97737	9.85889	10.7739	10.5502	5.58975	11.9659	6.67632	9.9482	12.7152	10.4274	11.2335	6.55956	8.63679	9.45755	6.79548	9.64877	8.08026	11.1943	5.62001	6.29349	7.82221	11.4284	3.71608	8.68086	10.5045
	804.452	6.22507	positive	4.24851	1.29736	7.85899	0.329217	0.654465	6.09958	2.62531	7.01138	5.29412	0	8.12249	3.35724	3.15696	3.0354	6.69904	5.4615	2.87928	8.09005	4.25703	3.76424	4.458	1.45131	6.97879	5.32897	3.20974	11.3817	2.61446	12.0123	13.2645	5.0919	2.3041	4.98548	7.85886	7.37573	3.98415	7.14383	3.7029	4.0644	1.90641	2.38821	0.278355	5.2835	0	5.76657	5.05013	1.13791
	485.361	8.74668	positive	38.4171	20.2686	16.4008	31.3108	20.2903	35.6659	15.556	19.6211	14.4563	28.2662	21.7636	28.0073	25.2795	36.6328	18.6302	19.1908	20.2843	23.5091	23.3592	34.6213	21.8896	25.7717	18.6876	26.3254	32.1243	23.8002	22.099	36.3689	13.5968	21.074	29.1992	25.6279	30.0303	23.4488	30.4664	23.459	21.7151	26.8143	23.0168	28.8414	15.7488	16.5287	26.3238	17.7151	15.0989	17.8036
	704.855	10.0749	positive	19.6632	12.9753	12.3442	18.2602	20.4185	23.0861	17.0833	16.6957	15.2666	24.057	11.7696	12.3166	13.9902	17.3468	13.1496	4.56684	15.1066	16.964	18.5213	25.4472	23.383	30.3203	31.2497	21.7898	17.0322	25.7373	19.3358	27.1021	19.2094	19.9659	23.6595	26.9263	20.2928	16.4768	20.4693	11.4285	9.31273	12.7775	14.4044	23.8986	19.5732	17.7994	26.0453	11.9024	12.569	12.5724
	410.257	8.37733	positive	3.39603	3.38261	1.35117	1.62273	2.3526	0.579839	5.36348	10.6172	3.49042	0	5.55138	1.6335	3.43676	4.5483	0	4.93783	3.37969	5.20972	4.42821	1.3958	1.01441	4.66323	7.16118	7.33228	5.31207	5.97145	2.74614	5.99805	9.53444	1.52336	1.64548	6.27309	5.10119	0.8366	1.55167	6.12714	2.13252	1.14807	2.00881	3.49085	0.445488	5.50499	0	2.6235	4.31832	5.24915
	767.039	8.69855	positive	2.59691	0.563223	0	9.48722	10.4423	4.65209	0	11.5507	5.28359	0.709247	6.12809	3.20744	0.433973	2.82138	0	4.41603	9.34153	5.10845	6.36715	0.371671	0.613644	0.694145	0	1.09246	0.257238	1.75867	4.27667	7.74108	22.7192	0.260034	0.500803	6.10873	0.924204	2.27509	5.76218	6.37392	1.45518	0.353416	6.18187	0.544602	0	0	0	0.769903	2.9331	0
	945.704	11.3376	positive	44.6295	48.1091	42.858	57.6026	51.3031	59.3512	39.4618	53.4282	53.2401	74.6721	43.7129	45.7073	48.2383	56.9587	48.4045	41.0998	42.9771	48.2304	65.9845	70.3269	55.7432	71.9847	75.9582	61.4541	88.3152	65.782	69.1823	63.0451	56.3522	67.9415	54.4105	37.2575	60.977	51.8366	55.578	42.7677	85.6031	44.716	41.2855	50.2649	43.8166	48.3617	53.1168	40.8552	38.4307	48.1311
	339.597	5.79335	positive	10.9592	10.2315	11.5856	9.57058	9.50951	14.2166	7.47059	10.4345	8.96014	1.45728	15.6925	6.32488	13.2419	10.3848	6.60017	7.6707	6.81926	10.3536	12.4792	8.79812	10.4488	10.6075	14.3273	12.1818	13.5982	13.6265	11.8875	15.0667	12.4126	10.8825	5.42648	9.67268	10.2925	11.1942	7.3006	8.62994	15.6702	8.88414	9.86308	8.78177	6.40691	6.89899	13.3284	7.30774	7.60477	6.71139
	219.175	11.5695	positive	1.71777	2.09957	2.04591	1.94836	2.46913	2.73175	1.70437	1.0851	2.09414	1.54912	1.89979	1.32068	1.83243	1.72251	0.23181	1.02161	0	2.50132	2.2576	1.41912	2.36238	2.48955	2.02032	0.965985	1.46886	1.76992	1.36938	1.96146	1.84832	1.56597	1.1001	2.40943	2.4317	2.05257	2.25334	1.11274	1.81216	1.35736	1.82363	1.64633	1.62736	0.65296	0.327178	1.09043	2.11624	1.43361
	142.719	9.16423	positive	7.80111	3.16008	2.73555	5.76139	3.31313	5.02595	4.7918	9.06734	6.19374	0	8.03195	6.40928	0	5.54265	0.412978	2.44325	9.59541	2.15126	6.62611	1.80221	4.52155	5.34003	1.46032	5.26742	4.41345	7.76254	7.10456	7.98054	11.1779	2.50719	1.50955	0.796516	7.10231	4.9662	4.3581	6.96016	5.2227	0	6.0128	0.566411	0	4.51115	0	1.09883	0	0.278763
	646.13	8.301	positive	4.73831	4.13295	3.49423	3.3191	3.89417	3.14583	3.92067	3.66904	2.4532	4.68533	5.77425	2.09485	2.7723	3.18767	1.443	3.92693	3.45577	3.33847	5.39503	3.41	2.4726	3.40539	4.77455	4.84764	5.72859	5.01022	5.97254	4.59848	3.62345	2.02003	4.69776	4.4134	4.23751	3.30781	6.16715	2.18928	4.75306	5.99416	2.81175	2.87549	3.10696	3.8467	2.5153	1.85186	4.77544	3.70283
	513.842	11.372	positive	9886.25	9956.12	9262.92	10208.5	9785.93	10400.2	9598.86	9041.94	9214.96	12442.8	9525.44	9176.12	9837.67	10310.2	22849.2	21804.1	20600.4	9769.84	12057	11875.1	10892.3	12004.2	11300.8	10592.9	13128.9	11189.9	11023.6	10788.3	10503.8	11033.4	10585.1	10077.6	10509.1	9540.74	9943.85	8789.01	13597.5	18118.8	18292.5	21311	19761.8	19722.6	23422.4	19547.1	19864.9	20475.4
	764.832	8.69168	positive	16.2788	11.2389	13.8001	10.605	8.39843	17.0833	7.89087	3.73037	6.85319	33.1442	13.5774	7.23866	15.1547	17.565	10.7677	5.10769	1.60401	4.9228	11.3734	27.0312	13.2836	25.7544	24.2763	19.8107	26.5107	14.2078	8.29603	17.6446	7.41864	13.2425	13.5662	12.3224	16.7277	8.42184	14.2033	7.09151	17.4123	8.59219	9.51643	24.9758	15.1012	14.4248	32.4954	8.30237	10.798	10.6798
	499.903	9.49432	positive	9.19995	9.02373	5.01304	14.8886	16.3584	13.9673	8.85505	4.96074	4.21489	18.1961	9.05462	10.5604	11.2151	15.921	10.3041	4.64291	5.71685	9.59111	8.97289	15.0832	12.0075	12.0327	16.1053	9.56911	13.6762	11.3593	18.8229	13.8764	14.5025	8.06081	14.2671	8.89161	10.6605	7.08698	9.27398	8.5393	6.75322	4.90205	8.80521	14.6788	7.66209	10.6993	23.703	7.47936	8.56347	8.72852
	714.544	9.25362	positive	14.2681	30.1771	11.542	46.4233	59.0642	4.99796	13.1674	16.0013	26.8117	7.2997	13.9381	6.94382	17.8013	14.8622	2.38671	2.55773	9.51713	29.6783	8.81959	3.44001	3.05882	22.6484	14.1962	18.2733	8.56529	28.7107	6.08814	17.6039	16.2105	1.80798	10.3367	20.8291	12.7213	3.11892	13.8089	22.16	18.9165	8.21913	33.8154	1.64101	7.57436	3.55229	4.08549	0.78647	2.11854	3.76902
	813.076	7.8559	positive	13.8738	17.3141	16.1578	16.5701	15.616	19.3493	16.6356	19.9888	16.6646	22.5705	17.3566	12.9853	15.5163	15.6522	9.89172	10.9843	13.6508	17.9597	20.2779	25.1479	20.8802	22.262	15.9479	17.6971	26.0865	22.1516	25.2711	19.8294	21.1839	24.1311	18.6493	13.1371	17.0357	14.793	18.608	11.8965	25.8686	15.8553	11.5386	13.9553	11.4803	13.0458	15.3077	12.4365	13.0573	9.20037
	832.236	11.3445	positive	19.7262	29.4294	19.2981	25.3328	15.0934	35.2632	19.1648	22.4508	26.0828	37.621	18.1923	22.5658	22.3396	23.1947	23.8507	18.6596	19.973	21.3366	40.4513	30.9855	30.567	40.1497	38.2563	31.6194	32.2446	28.6294	30.359	28.4036	31.9554	31.0853	26.3927	20.7893	23.4796	24.3977	24.307	16.3542	47.6981	9.03376	14.7771	16.4426	15.6179	14.9531	22.5418	22.4205	18.5482	16.6139
	976.677	10.4327	positive	12.0591	14.8465	3.39548	25.5744	21.1465	24.8093	12.9093	0.988285	4.67029	25.7852	16.9965	13.9637	9.11789	14.5771	11.9614	4.00931	13.7909	14.9983	4.19187	6.1986	2.79544	5.96075	3.17631	3.47706	6.44832	3.97406	8.81569	5.02448	4.28099	3.48445	0.225381	1.63516	5.00294	6.45056	4.15303	11.252	34.6894	20.545	1.41048	2.18905	0.936128	1.90255	0.73191	0.432492	1.62234	0.0056752
	402.27	7.44515	positive	1.33026	2.03238	2.00867	3.23591	1.24705	3.19482	2.26844	3.12941	2.3893	5.94645	2.67721	1.86434	3.50861	1.94671	2.67012	2.03108	0.702436	4.35674	1.35047	2.8894	1.57495	2.23236	3.14059	5.03394	2.63332	4.33537	1.20552	2.63127	0.89929	2.11071	2.96605	3.42391	2.99886	1.59734	2.19882	2.24296	2.64583	2.56988	2.99347	3.10035	3.89743	0.953113	0.289024	0.525068	1.89134	0.331625
	285.949	11.4958	positive	16.8029	17.7648	13.058	16.4278	16.2404	14.2165	10.9917	17.0007	12.93	21.6114	11.2568	14.6311	12.4802	15.1358	47.3126	42.8101	43.4608	16.1045	32.3429	22.85	25.0383	27.818	25.6081	21.6149	36.779	25.7763	26.3354	27.3388	23.512	31.7318	21.4307	14.4259	21.986	19.1583	16.1074	14.6602	46.1702	36.4544	36.5892	44.2488	39.5618	42.1021	48.5893	44.4465	37.1077	42.4629
	984.165	3.6149	positive	4.76943	3.24006	0	4.24469	0.673978	0	0	0	3.07336	9.73692	3.49029	3.36225	4.61529	0	1.07375	0	8.71849	2.5727	8.88838	10.0175	4.97661	2.37612	1.4758	3.52861	0	0	4.35144	0	3.4984	2.58559	4.21265	3.32245	1.57387	0	0	2.07872	2.38866	3.53477	1.15583	1.40465	1.18286	0.861869	0.796513	2.84379	0	0.7846
	685.833	9.40493	positive	46.0099	40.6696	31.4313	48.8678	40.4229	59.1632	36.0782	27.2826	32.863	88.8624	33.2442	39.0639	35.4001	52.8345	30.0414	26.3178	21.8592	41.7947	57.7152	86.9993	59.0377	70.3186	70.5997	48.3712	76.2566	51.4243	65.5566	53.5491	50.6015	54.0513	53.7161	47.2747	53.1846	46.1035	42.1631	29.889	53.0506	28.4167	26.3352	50.9766	47.6735	32.2058	76.6207	31.7027	37.451	37.7247
	438.289	11.5695	positive	11.9073	8.31951	10.5145	10.001	11.9665	13.762	12.2031	10.5921	8.66082	9.66675	7.1942	11.9806	7.59652	8.21537	8.77867	5.12723	8.61061	10.4036	12.392	9.03161	11.7871	15.755	10.9738	5.34222	12.178	4.94073	11.3813	5.50373	10.8218	12.2118	6.81766	10.8678	7.96089	11.0402	9.97802	4.79762	9.37494	10.3373	5.12296	3.13641	12.3333	13.7043	2.30004	10.0324	8.74193	10.922
	984.279	3.6149	positive	3.20278	8.48749	0	3.77976	0	0	2.20489	1.87978	4.06404	5.08099	3.4317	0	4.12627	1.59394	2.62179	2.73478	1.35105	3.11902	8.82667	1.04722	3.5855	0.487455	1.56905	3.95379	0	2.05427	5.13353	1.21904	0	6.06633	1.61591	1.44011	2.43838	0.771813	1.25711	4.39098	13.8479	2.04189	0.889681	1.94486	0	0	1.21846	0	0	0.849575
	917.846	0.614883	positive	6.05816	3.59665	3.78423	3.52515	5.59617	5.81565	2.67796	4.49797	5.8486	6.45558	4.1339	5.63166	5.65251	5.09283	3.50018	5.92329	7.99669	3.56903	5.84145	6.71103	5.81875	5.50045	4.64433	5.295	6.21116	4.94281	6.86458	4.87043	7.1702	6.04573	5.64001	3.80843	6.61713	6.21503	1.77382	10.0964	2.39624	4.21187	2.50177	3.68847	3.38285	5.92195	2.77305	4.71789	2.91589	5.64912
	232.149	2.55302	positive	1.89957	2.17065	1.63493	1.88144	1.9298	1.23973	1.91462	1.5656	1.67564	2.01089	1.7448	1.73979	1.16148	1.67806	1.42773	1.04421	2.47889	1.39689	1.90672	1.7418	1.52147	1.78345	2.37485	1.59904	2.04869	0.893192	1.81637	1.46598	1.37143	1.62744	1.50003	1.7376	1.80588	1.75636	1.55464	1.71893	1.25869	1.67168	0.960795	1.781	0.733879	2.34811	1.20508	0.865874	1.15535	1.22541
	372.205	7.28017	positive	32.7801	42.6057	30.9451	29.8741	37.299	52.0477	24.3882	31.4164	23.931	49.2027	37.8116	43.6202	26.8357	22.834	32.3279	13.7714	44.0173	43.8867	44.1124	48.7136	48.3621	45.3368	21.8611	29.7471	38.848	33.3452	60.6828	32.0302	26.7398	46.013	32.2465	15.4597	25.3355	49.7417	32.849	46.9931	57.4181	30.6412	40.0068	27.3397	18.2397	34.4761	18.7689	20.9838	29.5585	23.5522
	611.464	8.7948	positive	7.78922	2.00572	3.71919	26.8836	7.10627	6.70935	17.0365	21.4253	23.8552	3.84212	15.5037	1.35085	0.665842	19.6568	0	0	3.2012	47.5911	19.3422	22.8918	7.12322	7.7981	13.6794	14.5069	9.7585	20.1126	5.76418	15.0969	86.0438	4.3567	27.1	8.56761	14.457	16.1755	10.3301	3.73252	1.35326	0.462209	0	10.8914	2.10517	17.9985	0	6.17324	20.1579	7.20452
	289.792	11.5488	positive	467.503	466.268	432.228	429.398	435.723	436.859	450.303	399.794	411.172	500.027	427.277	420.933	452.996	462.037	194.22	181.267	174.763	455.284	322.349	440.414	381.133	389.172	414.546	408.336	380.372	345.49	367.364	408.544	322.457	380.292	493	473.346	435.254	406.394	455.379	398.141	268.395	248.214	234.592	258.365	253.662	223.794	275.83	222.028	229.917	222.321
	224.854	11.5626	positive	13.2688	7.80077	12.944	7.95609	10.5667	13.4002	9.61255	11.7117	9.56473	16.6417	7.92016	11.5635	7.3945	15.5514	4.20485	5.29392	4.29101	9.1445	8.09002	15.3397	10.7039	13.6995	15.2371	12.5575	11.3629	7.71505	12.0699	12.5441	11.2983	10.8228	14.3106	13.6168	11.8654	12.0545	10.8366	8.15305	11.1757	5.02831	5.32585	8.2576	7.23196	5.7728	6.65029	6.98722	4.25483	6.64466
	708.237	6.35573	positive	4.45034	5.47512	7.63309	2.02434	0.896045	3.85431	3.21588	4.64133	3.93712	0	4.46882	2.81596	4.94047	1.94596	0.884258	3.64835	2.49049	3.7253	4.69417	3.19184	3.95875	5.39131	7.67044	6.38846	7.3435	5.97598	4.77384	7.17502	4.22413	7.90174	2.6366	6.44098	8.50426	6.36059	3.89457	2.52735	5.67212	2.32676	3.49379	2.19088	3.00082	4.13928	4.51257	4.18524	4.44188	4.7957
	626.255	6.22507	positive	7.55542	9.19583	12.0517	8.39281	6.11648	10.8684	7.09861	9.36188	10.6671	2.51276	9.35637	8.21606	7.80585	10.4405	9.33582	4.44754	7.46067	8.53363	10.2445	8.95647	9.45041	10.4403	13.5438	15.0261	11.7672	12.915	9.77544	14.9928	13.0913	16.314	7.44871	10.7833	13.0869	10.0312	9.65985	10.6204	11.2062	7.86237	6.90706	5.60196	5.16137	5.10997	3.57018	8.39623	7.8159	5.91116
	155.24	9.1711	positive	11.2259	5.77222	2.59274	14.1242	8.93114	8.51008	7.02222	10.5834	8.25724	0.881139	16.4434	7.57392	3.13331	13.4825	4.85891	12.0029	12.4023	7.19235	13.6119	5.60967	7.77739	14.2268	7.37162	12.0966	10.7506	13.1836	10.7982	11.9395	18.5723	6.74326	4.73727	8.36692	12.726	7.9506	8.88342	9.5278	12.8837	0.704135	10.4301	6.2655	1.15951	10.2764	4.10852	2.68619	0	1.07241
	294.204	3.69052	positive	7.97872	4.04318	4.88662	4.80756	5.91725	4.58886	2.79438	2.02193	2.96351	9.85276	5.81422	8.48678	5.98899	8.4089	5.23494	7.28318	6.45502	5.0712	3.12917	12.7846	3.31469	3.17521	10.086	9.28374	6.68062	6.2137	3.41533	3.41179	2.67594	7.05119	6.29811	3.96829	4.64718	3.90007	3.06111	4.53458	7.4719	7.20464	6.14524	12.7752	5.95312	7.07228	5.52844	4.85524	5.10523	6.82949
	462.334	9.28112	positive	3.59834	3.38771	3.97677	3.14871	1.65358	1.32399	1.59026	4.5085	1.37886	0.984695	3.08647	2.81069	3.49867	1.64805	0.270262	1.53655	0.81847	0.691799	1.64567	0.780662	1.52775	2.98789	1.8449	1.88123	1.26841	1.59598	3.76694	1.33339	1.03146	3.18596	0.342982	2.65532	2.47327	2.93004	5.76895	1.80819	4.43308	2.24679	4.01189	0.563503	2.76738	0	0	1.12117	0.574013	0.709936
	732.782	9.69178	positive	24.2162	31.2069	20.94	33.284	35.7617	40.9424	30.4793	27.9444	27.1053	43.5342	23.2544	30.4686	25.9456	36.1948	20.3648	14.6581	11.6579	26.5152	45.5993	54.3957	44.3715	52.5565	62.4364	42.4646	56.644	43.36	51.3495	48.0214	48.4537	48.8169	42.6236	39.1032	41.5505	27.9213	35.7088	25.9141	45.9301	18.9012	16.2614	41.0183	29.6774	35.3786	40.4665	33.6415	34.9953	31.2702
	595.706	11.5695	positive	19.8515	10.3303	16.8894	15.4165	17.2467	18.4847	13.3837	16.2217	13.0549	19.0591	14.5882	4.80769	15.5951	17.3457	8.3137	5.48527	13.2464	16.1728	15.3361	17.1697	14.7578	16.8208	16.0004	16.3421	15.4261	12.1931	10.6962	15.6249	12.0545	10.496	18.7873	15.4879	12.8073	13.3107	12.8919	11.2857	17.1228	10.1528	14.17	6.7008	12.4498	11.2575	17.3539	9.91289	13.3764	10.4079
	914.616	9.92562	positive	34.2678	28.3167	37.3261	27.2201	31.3103	33.0291	30.9709	34.7079	27.47	40.1733	43.0927	37.5254	38.2741	32.4089	24.9963	30.6955	46.8964	32.0697	21.7941	3.88704	16.3109	13.9474	10.2691	5.44923	10.2088	13.8886	5.43476	1.46695	0	13.5563	0	0.620289	4.46022	33.0125	30.563	47.3927	105.193	54.514	1.76849	3.07608	5.09213	1.12503	1.06533	2.39044	3.13524	8.25019
	128.873	11.5557	positive	14.4714	14.8883	14.3203	12.0415	13.3525	14.585	12.2692	13.4204	12.2003	17.288	11.7161	12.81	12.4133	14.3553	5.39933	4.06976	3.80836	12.6764	8.27004	15.2293	12.4458	13.2326	14.4121	14.7229	12.4407	10.034	13.3601	13.4193	11.4919	11.202	15.2775	14.2531	13.4754	14.5214	13.5697	10.7724	8.68236	7.21928	7.28289	8.98223	8.01876	6.20824	8.85716	7.00002	6.49349	6.75281
	805.358	8.76043	positive	149.496	503.958	479.999	327.929	583.033	372.562	423.346	425.251	538.931	140.103	290.714	625.649	432.786	256.215	194.851	151.308	144.049	364.692	241.207	346.619	678.299	239.463	495.006	352.282	99.6532	438.411	707.718	312.437	657.055	550.322	371.801	398.787	340.648	491.746	313.164	638.302	248.54	159.924	293.422	69.1747	312.218	286.219	61.1711	149.386	335.926	186.453
	777.69	3.14228	positive	17.3665	8.71224	15.71	13.8702	18.1981	19.6402	16.8239	16.7786	12.2934	23.0037	11.6094	13.8467	15.0032	17.7026	13.1638	12.2278	13.2882	12.021	22.5491	18.1875	15.5064	34.3539	24.6976	13.7097	17.7728	18.5721	26.7626	16.237	13.2152	15.295	12.0765	12.1103	20.7085	15.7523	7.46295	20.6988	33.0688	15.0726	11.1377	13.2588	12.1898	13.1599	2.94278	19.4311	13.8094	16.5156
	572.355	6.18382	positive	2.5205	13.1773	7.21981	2.46068	2.76084	9.40101	4.60383	2.93498	4.43954	1.68704	8.97732	5.81424	8.72774	2.82027	6.25361	2.78671	1.75995	14.4316	9.82103	11.2808	8.75849	6.77817	5.92996	7.96901	3.93676	6.46967	8.80608	11.023	8.15312	13.8746	11.1243	5.2587	7.90845	17.3863	11.1457	11.7566	5.231	2.90192	8.73086	1.28933	7.02539	5.32314	4.81196	5.79379	6.88905	2.59616
	419.315	7.88342	positive	16.8142	11.4725	13.2145	18.1564	15.4044	18.6518	16.7171	15.3858	15.0864	24.2539	16.1672	14.6284	16.8953	18.0758	12.4554	9.92567	14.4311	18.9738	19.4967	22.3365	16.7281	22.3789	16.7757	16.6609	19.2766	16.7856	17.6186	20.5602	17.8995	19.2967	17.6952	17.6251	19.4184	17.4226	18.6397	14.5601	20.9197	11.8817	17.6471	13.5686	15.682	12.1079	14.5971	10.7505	9.50315	11.2152
	318.793	9.1711	positive	67.9505	67.6741	70.1446	69.6212	66.9173	70.6655	64.8879	69.4587	72.4597	77.9155	62.904	68.4078	64.7943	69.2627	21.3305	18.7452	20.6193	66.5925	64.7326	75.8154	68.3943	76.8915	77.1636	70.2114	72.4299	67.6028	72.9716	72.4859	66.7016	71.6535	72.4825	68.1621	70.8062	70.7142	68.7413	63.2564	61.8344	35.7287	36.6622	40.5399	40.8684	32.3321	36.2202	31.4072	34.236	37.1497
	135.545	9.14362	positive	6.94924	6.47624	7.76896	1.52915	0.91271	2.91309	6.39233	11.5489	6.93859	0	4.10021	6.99663	0	0.776157	0	2.35196	7.65973	0	4.02294	0	5.91213	1.7684	0.499593	3.57891	4.3949	5.109	5.3746	4.92619	6.37317	8.11612	1.27134	2.51772	5.29188	9.18433	4.98283	7.08602	4.95813	0.313788	1.35961	0	0	4.08426	0	3.3209	1.3133	0.453667
	376.318	6.18382	positive	137.18	34.9578	59.4582	50.6714	43.3678	93.9103	20.0634	20.7757	34.7004	113.091	74.5617	149.524	84.8259	116.057	77.3336	83.6819	97.5397	80.1845	38.043	157.548	63.9077	45.2422	176.963	109.562	126.089	88.0706	29.8228	39.5006	48.7126	118.033	81.7875	77.4255	88.2048	37.3192	29.5573	77.8225	108.704	71.2559	88.0158	127.369	74.3313	111.432	47.3294	72.5325	139.04	114.954
	471.797	8.7123	positive	35.5461	35.2449	32.212	37.0375	33.0731	44.5547	29.2138	31.5642	31.8239	52.764	31.6212	30.2716	34.7822	38.662	30.1858	26.3038	25.4599	29.4393	49.6664	52.2556	42.1776	50.9674	51.7336	44.385	62.0503	46.7308	44.8612	44.3828	39.0148	45.7483	36.6529	34.3918	42.17	34.4225	36.8945	29.107	67.944	28.5297	27.2982	32.1264	29.3517	27.7204	35.5985	27.2816	26.8907	27.6644
	379.252	8.89105	positive	22.2191	21.62	28.4046	21.5519	19.8705	21.7069	22.4803	23.1302	21.43	31.7133	20.5837	23.1968	26.7148	22.5439	18.8482	22.8081	22.8284	19.9625	20.6364	13.869	16.7115	16.9341	12.0918	19.0927	17.6205	11.9478	13.6549	17.3435	11.5333	11.4396	13.4082	15.8708	16.7198	23.1349	29.3141	20.5636	53.3693	29.5606	20.3953	17.5527	18.3904	11.4098	12.2449	13.7648	13.2869	14.5704
	718.679	9.67115	positive	4.26509	8.43728	4.48914	6.94317	8.88773	6.32923	4.86012	7.56284	7.44122	10.1396	3.48659	2.63717	5.76667	6.0253	4.39317	7.68459	4.3737	2.6768	8.6929	7.91969	2.02516	10.4499	10.9757	7.93844	13.3282	7.43853	7.05494	5.93374	6.97752	8.34595	7.505	7.62265	8.76331	4.33733	6.23324	0.779547	8.27626	4.83914	2.91036	9.99501	7.68154	2.85197	4.52185	5.99204	5.84962	7.60885
	647.392	7.94528	positive	0.0307926	6.92229	4.91942	0	2.15578	0	0	6.41177	7.7059	0.431797	0.199092	7.4139	0	0	0	0	0	7.52984	0	0	0	7.6655	5.03721	1.51881	9.82374	1.12861	11.8146	0.326944	0.457435	0	12.7572	10.2018	5.16643	0	0.225999	0.0588299	3.78284	0	0	0	5.9858	3.81528	0	2.24873	2.52768	6.32542
	362.829	8.7948	positive	7.59235	4.73707	5.52123	6.30019	4.65351	8.08771	4.53646	3.46298	4.60707	12.8216	6.33558	5.43542	5.80322	8.01425	4.94721	4.30024	2.45779	5.04337	6.84151	10.4502	6.64094	9.99588	9.13454	8.08733	12.0546	6.64655	5.72979	7.24537	4.96713	5.67907	8.88309	4.40508	7.79642	4.89637	6.7121	2.93651	9.07146	6.3547	3.63506	7.28625	5.77853	5.92811	10.7966	4.21701	2.87068	4.41123
	160.862	11.5557	positive	41.8108	40.6958	40.0318	34.2654	37.941	36.8772	36.4117	37.1966	35.1651	47.0738	35.0594	37.8338	37.5316	43.0646	15.0871	11.6031	12.2202	36.2898	26.8049	41.3742	34.2304	33.7713	40.6761	40.3762	33.4594	30.6789	35.3923	37.0941	30.1786	34.9933	44.9695	40.3531	39.5459	39.1414	36.7347	33.952	26.4065	21.5859	21.4805	25.0329	24.0814	18.676	27.0471	20.2386	19.9665	19.8925
	570.08	11.5213	positive	170.957	173.077	155.512	177.552	170.225	180.227	164.795	161.562	156.287	196.71	149.887	170.626	162.365	175.887	334.672	302	289.324	164.492	161.826	205.173	176.74	191.692	186.841	184.442	180.117	166.897	173.992	191.649	161.724	182.397	174.547	164.514	179.274	164.021	164.808	149.623	148.402	298.013	292.481	342.874	313.891	307.841	359.773	294.258	317.448	302.115
	142.586	9.16423	positive	10.7572	5.43955	5.81617	9.81484	6.02926	6.74881	5.66308	12.7514	8.73245	0	11.6313	9.08992	1.24142	6.85689	2.70623	8.68346	11.4435	3.17806	9.88774	4.47448	8.38982	7.89251	4.07775	9.40498	6.22873	10.0614	7.44054	9.14016	15.5832	7.36882	3.43723	6.64829	10.4492	7.96416	7.32523	8.90726	9.09904	1.89916	7.75228	3.89053	0.733041	8.48327	1.77143	3.77139	2.02614	1.15287
HMDB0039629	620.413	7.76645	positive	17.1476	17.1955	6.35834	4.91657	23.5631	9.11467	10.3051	13.6723	7.16106	22.9472	28.4243	14.7602	15.4143	9.71086	10.2638	4.80801	9.22689	16.744	10.4517	23.588	11.1998	5.89472	13.3507	12.3804	10.5371	15.3363	16.0195	10.121	5.29988	14.2685	8.65555	5.19962	3.98851	9.05212	5.2276	21.0291	27.7954	13.3492	11.9516	32.3223	40.8822	43.9697	18.5533	36.8528	17.2805	40.4079
	491.309	7.26642	positive	3.05615	12.8137	0	12.8379	20.6163	8.95301	0.437974	0.526778	1.54182	2.15125	10.5261	1.42739	1.85519	8.40285	3.51674	5.58301	1.25734	13.5685	1.93166	4.21664	6.43339	3.26871	0	4.64942	7.05557e-05	0.0263201	3.32973	7.53386	12.5833	4.25881	2.7029	4.89996	0.976578	10.2838	6.11153	10.6688	2.24455	6.02066	6.6585	7.46159	4.99867	5.59225	1.41164	0	5.50448	0.141352
	984.39	3.6149	positive	1.45424	5.21758	0.988391	1.06385	1.41248	1.63007	1.94514	1.52525	4.2043	0.778912	0.905189	0	2.19703	1.76234	2.27392	1.10424	3.7556	1.48046	4.20019	1.95087	0.985112	4.48007	0	2.53052	0	1.57037	2.03276	0.624348	1.50922	2.88913	2.62553	1.73988	0	1.85186	1.88367	3.21718	7.24608	2.59322	0.773482	0	0	0	0	0	0	0.906202
	583.254	6.87642	positive	762.254	699.28	532.51	479.247	18.1837	1462.3	201.747	618.441	399.605	40.4524	51.9583	3677.55	2589.64	554.067	1768.54	771.236	1381.71	874.324	931.615	1896.52	2154.56	1279.02	773.643	313.06	760.434	447.304	2628.76	1308.02	883.325	3328.14	1576.11	2295.64	1608.98	3328.82	684.047	1896.95	236.991	1138.29	1011.25	989.052	220.836	342.297	268.106	409.154	118.845	1049.06
	665.273	11.372	positive	15.1286	19.0387	14.9646	19.1944	18.9943	24.595	13.1206	9.91618	16.8007	26.42	14.6834	16.5201	18.2114	18.7626	14.6888	16.9493	10.7495	15.227	25.5781	29.289	18.6043	31.4984	23.8603	18.1132	31.8038	27.9111	28.6177	29.2585	29.3509	23.4826	19.2668	19.9073	21.7408	20.9176	19.7221	14.6004	28.3587	15.612	10.9761	10.5603	14.4111	12.9666	17.7411	14.839	14.4054	9.73152
	893.365	0.608	positive	5.01123	6.55592	5.11905	4.73856	3.61695	5.56942	3.13546	3.63671	5.98906	6.98808	4.9288	5.32261	5.45834	4.4501	7.59066	4.05519	6.88168	4.60751	5.58915	8.0293	3.50048	5.29388	3.79816	5.86855	6.5438	5.20409	6.02141	8.18251	4.58365	8.20547	4.93916	5.69344	4.82291	6.78123	5.52127	7.3383	6.34318	6.06129	2.93619	4.03686	1.97799	4.34978	3.52532	6.5037	4.57926	4.95218
	778.236	6.95203	positive	7.95579	2.92756	7.52483	5.81029	4.36489	5.9455	6.11177	8.08994	9.86344	1.14177	8.66156	4.4366	8.32141	7.70344	8.03747	8.72125	6.01179	8.55739	9.97922	9.16755	6.40448	10.3071	10.5989	11.2256	7.50753	12.1401	8.29542	10.9458	11.1228	10.0122	6.48339	9.58414	13.1845	7.82499	7.79998	4.52843	8.80659	5.72217	5.97691	5.33795	4.39575	5.82507	5.26966	6.48543	4.82177	3.98873
	790.682	11.5557	positive	35.452	30.8284	25.5581	27.6618	26.1907	30.704	23.5671	33.2881	29.455	56.8106	25.7433	28.4528	35.3077	31.4644	33.0744	32.0288	35.6378	23.5058	45.1175	48.7013	31.5338	43.1766	40.3438	34.4079	50.8804	40.836	40.317	42.8758	37.3141	47.3121	32.0153	35.0314	41.3754	39.826	30.3234	26.0497	61.4453	16.3458	27.6923	25.923	26.276	19.381	33.232	26.2278	18.8078	16.185
	483.328	11.3788	positive	1.89336	2.61902	4.40292	3.27489	1.9845	3.6006	3.08685	2.55805	1.75342	3.89906	2.74116	2.71581	2.67813	3.86101	4.79653	5.05274	6.03732	1.62519	5.77648	3.28811	2.67226	3.45539	6.75214	3.45317	5.27625	5.29782	1.78147	3.37302	4.41106	4.8312	2.18735	1.74088	1.87287	0.939486	1.83389	2.30835	4.25433	3.40231	2.2351	5.96468	5.59363	1.09876	5.78789	2.161	5.66823	4.29955
	502.346	6.22507	positive	11.4193	7.886	9.22347	16.2744	6.05146	9.02398	5.67228	6.75746	5.39615	1.43912	10.0766	6.98813	9.8207	11.8515	6.31034	6.98879	6.18946	10.0234	16.6236	10.1956	11.9575	8.53449	14.1648	10.6374	16.7452	16.1216	7.75506	19.589	15.2744	10.252	11.0273	12.8889	10.2036	8.37077	11.3128	12.4957	9.73311	6.9088	7.17968	9.28657	2.9798	6.40243	5.41133	6.51461	6.44296	7.81526
	550.329	8.65042	positive	7.20185	7.07271	13.6188	13.774	10.6893	10.1907	8.528	17.0134	13.2579	2.47558	10.3868	18.427	5.49851	6.9349	7.38498	7.48743	14.7951	9.89216	18.876	12.8288	16.5352	4.26722	4.78122	17.9363	3.06529	16.1881	18.2696	16.3413	16.3557	13.5075	9.60269	11.6701	13.123	14.9667	10.6875	17.5178	3.90796	4.56864	3.56266	3.47273	1.1606	6.28284	0.646301	6.92342	5.25788	3.56524
	832.971	5.80023	positive	7.07455	10.3477	9.13344	2.90564	5.39862	21.3858	0.568438	7.44851	3.97381	0	44.9576	0	15.7429	4.93727	3.4834	4.99377	5.04737	4.58642	3.4634	0	3.55485	3.17679	25.4041	18.9329	4.45085	10.0048	3.5869	28.0938	16.83	7.797	0	10.9131	9.68254	7.37998	0	6.40792	4.18868	5.87193	22.2371	0.573854	0.689804	4.53253	36.5885	5.24809	4.45435	1.78015
	732.782	9.86367	positive	33.4612	31.563	30.6898	33.8031	30.8367	38.2066	22.3134	23.4714	21.5995	40.4974	25.1358	26.3552	29.1655	34.3301	17.5005	17.167	17.2104	22.447	44.181	50.6078	38.595	46.4392	45.2294	44.6959	55.5947	42.3149	44.2299	42.3753	46.2845	45.0189	51.2545	39.0894	42.1442	40.2177	33.9196	21.5936	40.3867	24.1565	29.1774	36.1935	23.4825	28.4788	39.4445	30.481	21.713	23.5475
	657.831	9.35682	positive	17.5219	18.7299	13.7008	17.0042	15.6783	21.865	15.3071	12.5401	11.8636	29.3121	12.2197	13.6405	12.7325	18.2439	9.73909	7.86878	6.78275	14.8111	22.5026	25.4923	21.2999	24.4265	27.9512	15.6507	27.0011	14.8664	21.2789	17.5128	18.7388	20.6954	18.2925	16.7645	22.0264	16.2406	15.1543	12.7711	21.9982	10.6189	7.70187	18.0233	15.2817	16.0323	24.1021	12.8177	16.905	14.2597
	984.502	3.6149	positive	3.06242	3.54008	0	0.900933	0	1.10176	1.90109	1.34781	1.32006	1.97119	0	0	0	1.3672	1.77864	0	0.942996	0.734345	3.49266	0	0	5.60933	1.49055	2.83834	2.3891	0.835339	0.732409	1.55734	7.10749	1.16948	1.50463	1.88678	0	2.14879	0	0	8.64938	0	1.35012	1.51358	0	0	0	0	0	1.81693
	677.274	6.22507	positive	10.5125	8.98659	11.2875	12.8813	6.91808	11.7491	11.3306	12.8489	13.3298	2.46937	12.9768	10.234	10.2269	10.0827	9.96768	9.38396	9.12946	15.0884	13.5417	16.5849	14.215	12.9999	17.7081	13.3783	15.0474	18.5952	15.054	17.578	15.413	18.6946	10.3486	11.7554	15.0246	12.9583	14.1624	13.94	13.3189	9.32513	6.78034	10.6443	8.3204	8.98714	6.87149	8.58805	8.14096	6.5216
	128.898	9.12987	positive	4.42225	6.48259	10.514	1.37993	1.87702	4.65055	7.96556	11.3758	7.30415	0	3.04826	6.62717	0	0	0	2.99319	4.57998	0	4.88154	0	9.82713	0.4776	0.26566	1.32366	1.73001	3.16784	5.82873	4.17632	4.08045	9.06708	0	1.34771	3.93923	12.265	3.48297	6.43096	4.68779	0.767861	0	0	0	5.04602	0	1.97034	4.73487	0.633479
	279.133	6.34887	positive	3.31074	6.15594	8.66391	1.3291	0.584228	4.83154	3.21643	5.41669	6.06602	0.0660724	5.29353	2.84158	7.17176	3.04648	3.0766	5.39177	2.63946	4.5946	5.08582	3.01267	3.41099	6.84947	8.98706	8.08508	5.96448	7.53208	6.18706	9.40781	6.40967	8.96058	2.3171	8.90507	9.04065	8.58905	2.59768	4.00463	4.19848	3.8039	3.38376	2.27944	4.617	4.03379	5.07045	6.68794	4.53663	6.87365
	788.809	9.01977	positive	34.9316	20.3349	13.4787	25.8868	24.1569	25.8041	27.8579	21.5175	17.8416	29.0268	33.7845	19.2224	11.3291	35.5818	6.03252	10.3665	8.48344	18.4195	15.3965	28.7672	19.7716	20.8543	19.7247	20.0846	31.5524	13.6243	17.1587	24.0629	17.6743	17.2616	17.2807	17.5035	27.1318	17.6435	24.1504	23.9862	14.792	7.0947	12.6053	27.6091	8.58745	15.0037	29.0835	6.67309	5.63955	5.6864
	565.705	11.5695	positive	18.3057	13.9746	14.8316	17.3775	19.1225	13.2929	10.7564	13.1205	14.2198	14.7495	12.1149	12.3927	19.1748	9.46283	10.7502	10.3631	15.0013	12.9933	12.3315	19.0016	11.8281	11.4152	17.4718	14.5439	15.7115	15.4362	14.8424	21.6167	16.9773	12.7125	11.9824	15.3472	18.3382	13.0551	9.06974	13.4016	25.2284	10.4273	13.8743	12.6139	11.826	17.2489	15.121	14.4823	7.94866	11.0064
	547.213	11.3994	positive	208.026	155.101	81.7673	111.791	148.534	126.13	121.819	150.877	126.874	125.38	123.227	129.096	186.617	89.9271	153.251	106.277	98.5208	155.533	124.827	103.631	166.667	189.598	196.592	134.602	150.697	155.637	158.095	110.886	137.345	152.011	152.537	181.938	101.296	83.8369	138.863	125.7	257.757	189.44	87.6834	123.061	82.8385	131.069	178.855	85.3015	89.931	73.8435
	829.059	7.8559	positive	11.8314	12.7759	10.563	10.9858	9.749	9.20019	11.601	12.6461	10.8118	11.5804	7.65279	6.39813	7.74649	12.2304	7.10279	12.7324	12.1035	10.8408	10.6935	13.0622	13.3212	15.0972	10.9412	11.0687	14.5238	12.1215	14.568	13.5567	9.76424	12.7529	10.6577	9.18714	11.9778	11.1119	9.64592	6.11279	17.5524	7.84007	6.34703	5.83315	8.17841	9.01456	9.29028	4.55656	9.10907	4.66922
	746.022	8.54035	positive	3.01138	0.374707	0.244752	1.48515	2.29527	0.464251	1.7135	2.9065	0.529859	0	1.32798	0.384602	0	0	0	0.53248	0	0.370291	1.64029	0	1.11908	0	0	0.323279	0	0.481002	2.05282	1.76288	0	0	1.15749	0.83952	0.640693	0	3.36389	1.3927	0	1.21883	0.718975	0	0	0	0	0.969844	0	0
	453.006	1.77983	positive	3.48257	3.8077	3.32316	3.49679	3.02761	3.37724	2.20345	2.85288	2.84897	3.16383	2.6486	2.28661	2.68447	2.63997	3.83959	3.70261	3.66622	3.07845	2.96087	3.15532	3.23376	4.42781	3.37627	3.03022	4.34598	3.22889	3.65338	3.99472	4.04014	4.29673	3.23332	3.30187	3.06701	3.43295	3.69795	4.50445	3.54174	2.68992	2.71251	2.31059	2.86585	2.31401	3.94999	2.09013	2.84469	2.53939
	988.76	9.83617	positive	37.1119	29.3956	15.2212	29.0493	40.96	47.7055	25.1556	18.4807	31.25	45.6753	25.2054	26.1722	28.1155	41.0788	20.6716	19.3516	7.86014	23.9674	58.3219	89.1409	52.7906	71.8072	78.9218	65.0006	88.1306	63.1571	66.7902	69.5414	72.0713	68.4267	78.8232	67.0147	63.3287	42.4507	29.2616	23.6149	34.5503	12.2107	34.7365	58.0973	41.5213	44.812	68.0317	37.1159	58.0893	46.088
	432.838	10.0336	positive	15.187	10.5678	24.4008	28.285	15.547	14.3471	15.6028	17.4502	63.0026	35.1309	11.5144	8.72244	20.1883	9.55921	9.98204	12.1459	25.382	19.2484	30.3964	15.546	14.1411	21.6054	18.0147	18.2623	17.684	20.9504	21.178	10.1968	11.9706	18.1666	9.11892	10.7693	12.7484	8.36271	16.1285	23.4489	34.6457	22.7142	8.93016	7.29245	9.50708	8.27624	11.1308	7.7538	5.20058	4.40127
	65.9617	9.06788	positive	0	0.391721	0.853233	0.474605	1.76957	0	1.12376	0.843846	3.53366	0	0.393413	3.08921	1.36624	0.102316	0.403552	0.842922	1.13873	0.777288	0	0.362372	0.762853	0.548315	0.548229	0.924929	0	0.299086	2.91521	0.302812	3.52899	1.80476	0.539129	1.45559	0.25653	1.4406	0.420032	2.39612	0	0.175466	1.52365	0	2.73425	0	0	0	0.930296	1.79397
	333.008	11.5557	positive	48.4203	46.4756	45.7059	74.2083	62.6585	69.9086	59.8989	54.0864	50.0136	68.1505	46.9049	52.9789	37.096	53.1096	107.645	94.3781	93.1112	56.1871	68.9169	66.0794	74.8853	81.2718	76.4717	44.4828	82.5218	48.9411	66.4669	48.6611	70.4391	51.4296	41.8604	41.4503	44.5691	57.9089	54.8619	50.0426	58.3966	70.6828	97.4434	101.527	104.102	96.8826	124.541	84.8253	100.37	100.814
	455.789	6.93828	positive	6.26484	4.22319	7.27002	5.51422	5.61027	7.34994	6.11423	5.10071	7.68865	0.537502	8.06808	7.21306	5.66036	8.50564	5.62995	7.368	4.04143	9.80129	6.7977	8.1239	5.71446	7.44895	8.51561	9.956	6.57663	9.33027	5.61589	10.054	11.4401	8.56979	8.43591	7.11713	9.01521	8.0439	5.68867	6.23951	8.34453	3.87803	5.5027	4.93626	3.59792	5.87689	2.54034	5.44244	3.71425	3.91938
	83.3139	9.17798	positive	2.56181	3.21118	2.60405	3.33556	2.83072	3.1689	2.59588	2.67788	3.26749	4.79572	2.93751	2.78329	4.35321	3.29492	3.19117	4.03798	2.72015	2.93736	3.68838	4.9672	2.88135	4.41605	5.49365	3.98443	4.72142	3.43896	3.40388	3.83106	3.57787	3.21631	4.4418	3.29056	3.94936	2.70531	3.39912	2.81925	5.21824	2.70635	2.72099	2.21769	3.31985	2.62708	4.00053	2.89062	2.5583	3.40684
	355.07	7.90403	positive	4.60381	4.47128	3.90784	3.69492	3.01394	4.74158	4.39948	4.21863	4.19694	5.12044	3.46188	3.39978	3.86023	3.58331	2.92684	1.33093	1.68062	4.674	5.20599	4.60569	5.65224	3.63434	5.61381	3.69201	5.14356	5.15327	4.26208	4.35315	4.64855	4.44454	5.24431	4.77309	6.90037	5.04202	3.86842	4.10274	5.39472	3.86789	3.12738	3.28972	3.59054	3.06697	2.61281	2.75535	2.28329	1.74179
	229.804	11.5488	positive	10.8352	10.8642	9.73093	8.75454	8.42407	7.54542	9.6663	9.38376	9.0272	11.0308	8.62588	8.83025	7.69859	8.93039	4.14868	4.41311	4.32238	8.49478	7.97129	9.34908	7.7288	7.63171	8.62652	10.4551	8.55949	7.4327	7.57754	7.84368	7.12027	9.31077	11.9787	11.5936	10.2204	8.60056	9.57366	8.42346	5.83411	7.08138	6.58457	6.86727	5.0936	5.11319	6.01237	5.13532	5.69417	4.72193
	382.272	5.85522	positive	9.42957	10.1427	6.06759	5.33683	7.50432	11.2983	7.58309	8.71536	9.15728	16.1689	12.8261	14.1776	14.9056	9.21616	12.7979	12.131	12.1754	23.9607	21.3348	11.5873	10.7016	17.5269	17.4094	13.961	18.9111	15.0907	15.5017	18.3826	23.2217	19.0876	10.6682	17.521	12.2898	14.5151	16.9986	15.7953	13.0322	10.0176	11.2972	11.8674	10.2417	7.48891	0.822726	8.74095	6.38489	8.1922
	924.451	8.4667	positive	0.747132	12.1588	2.03417	12.2267	23.5376	0.918514	14.9926	23.6202	24.2437	0	3.70457	3.47615	0.512448	10.9266	6.46139	7.16745	9.52583	35.1294	17.2837	1.33316	10.2416	0.914722	14.934	2.3257	5.47859	20.1881	22.8582	7.75903	45.1415	4.40531	9.11583	13.087	1.05976	9.6735	7.74638	6.08043	6.79445	1.36252	3.42528	1.36819	6.39386	14.3576	0	10.9621	21.1483	5.78372
	553.305	5.79335	positive	5.61745	4.60706	5.72515	2.17338	3.70418	9.54848	1.45114	5.96448	2.35651	0	15.3009	0	7.01485	3.10573	1.87682	2.91098	3.81752	3.4261	4.3304	0.581868	3.32851	3.99956	11.4882	9.99055	4.02586	7.24682	3.06877	11.9769	9.07571	4.39019	0.308455	5.31297	6.33419	4.83708	1.2668	4.12276	2.82002	3.3193	8.09437	0.550808	0.393405	2.70832	12.3339	1.59895	3.59764	2.23623
	260.152	6.49322	positive	1.27855	0.860743	1.38287	1.68644	1.45002	1.08499	1.25943	0.940506	2.51039	0	1.71437	0.569632	2.55139	1.19751	0.925953	1.63455	0.607753	2.78584	1.50561	1.853	1.05532	1.33057	2.43367	2.49564	0.591068	3.38268	2.49415	3.74938	1.99318	1.80918	1.1141	1.82839	1.59305	1.60393	2.18965	1.61139	0.741221	0.825329	1.57706	1.19588	1.7038	0.885712	0.750917	2.17141	0.837966	0.276152
	907.818	9.67115	positive	28.5391	38.3453	14.0467	40.817	35.243	38.8587	28.1567	16.7293	23.8835	39.2072	21.6569	25.5529	23.183	39.5738	29.2337	15.7171	15.4114	28.814	35.1213	66.8842	40.3246	50.4957	62.6267	53.8002	63.9863	38.4847	51.564	56.6404	50.8791	45.6228	59.4009	51.5473	52.368	39.2008	24.01	16.7337	28.7368	19.1993	31.3094	56.26	30.4143	41.2194	65.0331	42.3284	45.9282	27.9463
	339.289	6.2663	positive	8.12735	7.18439	12.6835	3.03714	3.56145	4.1369	6.19053	6.89193	7.3011	0.560649	7.95964	0.425887	7.54388	2.69709	0.501193	3.59952	1.80545	8.69444	6.03323	2.01156	5.25583	10.8016	15.7789	12.5048	9.07262	6.3436	5.24387	10.5428	10.5797	6.42827	1.1521	4.28541	7.40345	5.92934	2.80251	5.01216	6.86485	3.12638	3.79771	2.96692	2.61033	3.73774	6.61702	6.40375	11.0888	11.0935
	123.635	8.87043	positive	5.1736	3.46566	4.45261	3.93876	2.74592	4.18751	2.51238	6.20777	3.47753	0	5.51667	3.31193	3.07052	2.9044	1.30129	5.66081	8.32582	1.97101	4.20112	2.09263	4.82574	3.103	0.974891	2.80305	3.92565	2.86433	3.20036	3.43674	4.08214	3.00698	0.971199	2.62235	3.33642	4.45111	3.79929	4.48907	4.0374	3.04297	3.20868	1.28772	0	2.10523	0	0.412874	0	0
	432.213	8.89105	positive	2.40652	0.873964	4.4438	3.20459	2.88998	2.33173	1.55199	1.90185	3.30234	7.03001	1.65766	2.77004	5.26367	3.49319	1.65161	1.49348	1.57728	2.55029	3.69434	1.88526	2.09495	3.71355	2.68693	2.72047	3.3809	2.20131	1.42221	1.9544	0.725744	2.25153	1.70219	1.52931	2.50322	1.89411	3.99215	2.08346	5.82799	2.57373	2.96232	0.924321	1.54341	0.93198	0.58316	1.34892	0.829875	1.08974
	548.221	11.5695	positive	17.3984	14.0006	9.83275	10.0323	10.4858	10.7016	11.6783	12.5273	14.9348	9.21928	12.2546	11.2859	10.8682	9.21997	12.9155	6.99547	14.199	15.4211	10.8622	9.41165	10.1437	11.1337	12.0064	9.84079	13.7077	14.4111	11.2172	11.1787	8.90521	9.9019	12.3145	16.953	9.31874	11.1843	12.2104	13.926	18.6758	15.4417	5.2713	12.6993	14.7784	12.6473	13.231	8.15342	13.4594	9.70976
	573.486	8.96675	positive	5.61948	5.3514	6.1815	11.9111	6.38774	6.10379	9.38619	16.4067	7.76958	5.19706	11.6326	7.60891	1.66519	5.34101	1.44443	0.922902	4.46451	14.613	5.81403	13.9646	8.89231	5.09974	4.39493	4.04971	4.26453	10.2007	4.71526	11.1207	16.5754	7.82396	14.6732	4.43702	7.25703	13.0902	10.1842	5.43591	2.54444	3.41246	1.5936	5.53738	1.89469	11.4858	2.59854	6.458	5.65177	2.04055
	717.445	8.4667	positive	0	6.59708	1.3383	7.10521	12.8257	0	7.63368	10.4861	11.8973	0	0.475406	0.86437	0	2.49001	3.88179	5.53542	3.30359	20.1451	8.1514	1.10631	4.84377	0.561251	12.7216	1.02922	1.2411	10.3656	9.77732	2.91365	21.3576	1.70464	4.03818	7.78758	0	5.14316	5.15757	2.07164	3.93827	0	0	0	2.69611	4.98659	0	3.04227	12.7597	1.93413
	361.235	5.86897	positive	2.95513	3.5882	3.38577	4.46582	5.24208	4.42011	4.3776	5.15109	4.30222	4.58912	3.9226	3.82791	3.29175	4.04299	3.75853	2.70917	2.78832	4.91129	3.83697	4.63545	4.40555	4.35155	5.79555	4.97394	5.56719	3.62187	4.0921	4.04778	5.01779	4.45723	5.01921	3.60525	4.91926	3.36257	4.36523	5.33847	5.20744	1.98393	3.19183	4.96328	4.63711	2.4082	2.81774	3.22208	3.45052	4.9706
	992.798	0.601133	positive	6.95724	5.96872	8.49794	11.0018	9.08655	6.37452	5.36825	6.3677	10.4801	10.8735	5.65658	5.76967	7.55948	7.88964	8.01799	9.90877	15.3782	9.0001	12.0042	9.80908	9.78793	9.95729	12.1942	10.5448	11.501	8.59764	10.1089	8.07533	7.9594	10.495	8.25816	7.33123	8.25388	11.6629	4.31435	10.6164	12.059	4.61635	5.60228	2.60938	3.56324	6.96014	13.1577	3.85149	6.0103	6.30654
	381.207	6.94515	positive	4.92804	3.63851	3.65477	4.9245	5.49517	3.7114	3.4741	4.31832	6.77309	1.9493	8.90039	5.2425	5.76423	4.03626	3.59288	2.63031	4.30545	9.60348	3.62078	8.58203	1.6766	5.18154	5.53219	5.53658	4.00661	6.36119	5.40702	6.23393	9.25638	5.8804	3.65966	4.76426	6.42628	5.58893	4.35898	7.76041	5.26594	4.41421	5.04349	5.36551	5.0406	4.39585	3.11211	6.60425	4.85609	3.94335
HMDB0039457	539.267	1.91767	positive	2.60784	0.572218	0.570917	21.338	23.2159	1.45025	0.788225	1.19318	0.543951	12.0577	0.689695	0.413845	0.362999	0.350991	8.48518	1.09174	1.65454	40.8359	8.10434	1.6382	1.17079	0.818259	2.35476	64.8595	2.2467	2.78797	1.61368	1.96815	5.02999	1.20859	0.652836	0.304063	16.2214	3.206	0.517302	8.46857	2.57827	0.968436	0.790066	0.834133	1.14024	4.00766	0.695712	19.3072	1.16026	0.8221
	279.054	11.4476	positive	15.7853	15.6292	13.0573	17.7764	14.5505	19.2569	15.9341	15.0543	16.3645	18.4391	12.6499	15.6419	14.767	17.4027	41.0898	35.0492	33.8575	16.7039	16.0473	21.4978	20.4615	19.4346	22.0521	18.7308	21.8717	18.8989	22.9138	20.8881	19.5083	21.0744	18.2334	17.6968	18.4522	18.072	17.0672	13.3113	23.8804	31.0622	33.7793	39.9851	34.82	35.3387	45.6925	32.2909	36.4466	33.3659
	820.445	8.7123	positive	22.0763	20.8733	18.2738	29.1529	52.3824	56.6812	22.628	71.0913	38.6918	23.2998	29.1733	68.8311	7.14749	22.7274	40.4926	26.5156	42.0527	45.8257	44.0167	48.085	66.7647	18.0071	26.6971	7.49562	16.4232	27.8856	45.885	9.81882	50.4994	33.0544	30.7221	16.7797	18.6822	32.2098	33.3489	55.6765	9.50233	7.71892	68.0817	12.8812	34.5181	41.8318	25.7948	22.5671	25.9499	28.4085
	299.632	5.71765	positive	0	2.89599	2.81384	0.736356	1.68349	1.89359	0.652591	0.477086	2.02641	0	1.67746	1.46008	4.89325	0.460112	1.94314	1.21634	0.706538	2.31661	0.859709	0.739933	2.97044	1.41513	4.35482	3.8371	0.340117	2.67387	3.18241	1.17174	3.69531	4.33759	0.962643	1.58491	1.00807	3.23849	0.73841	2.91944	1.09933	1.5378	2.58201	0	2.74099	1.04391	1.14579	1.98812	3.18	2.63644
	557.339	6.94515	positive	4.35895	1.30132	6.03064	4.73629	2.84515	3.46755	4.23167	4.30797	12.1593	0	15.3377	5.49771	8.70155	6.1874	4.63012	7.64574	0.983706	13.7202	6.01881	4.13361	4.56277	6.63809	9.65644	14.8693	6.38426	11.3424	5.85366	15.5757	20.0321	6.59803	4.72615	12.3084	14.5824	8.99944	5.57159	6.4044	2.99818	0.597237	3.29339	4.31385	1.78237	3.23789	0.992509	7.802	1.73513	0.682339
	496.34	8.85668	positive	30.6467	23.6972	21.7873	24.03	24.5286	27.2211	24.9743	31.4875	19.0083	14.3077	34.5749	28.2574	15.5857	23.4153	8.26003	10.4231	10.4302	16.7852	13.8059	16.0505	20.1212	12.8573	10.7423	14.0424	11.1144	16.9309	16.052	20.5976	17.3263	14.1454	14.1338	17.2086	21.1638	25.318	24.566	36.6024	14.8796	13.2109	15.9498	8.52583	5.84275	13.6933	7.77972	8.40749	8.83146	5.23885
	483.817	11.3651	positive	32.5715	28.8734	27.8312	27.046	31.4367	30.4271	22.5385	26.9446	29.4169	40.6517	25.4432	27.0897	32.7509	32.7967	69.6407	64.2059	58.7988	16.6208	36.0903	36.1038	29.3201	33.7953	31.7395	33.1337	39.7941	29.8272	31.8409	36.8575	27.1737	37.0086	35.3037	31.9928	32.7207	25.0641	29.6242	23.5606	42.3999	53.7016	47.9259	67.7617	52.7337	51.1034	57.6215	50.5697	49.8865	67.6995
	680.45	7.067	positive	27.1338	25.6925	23.466	22.5077	21.8389	17.9392	31.4898	31.9785	24.2435	21.3173	24.8767	20.4618	10.7512	27.473	24.0385	26.6599	38.3706	9.36361	32.976	30.85	37.3855	22.029	27.7672	23.6109	63.2265	46.1683	26.7841	60.4473	32.4894	31.6127	45.3854	22.3495	33.7066	33.7347	25.3435	22.889	61.2081	34.3522	33.34	44.8781	23.4641	47.8973	74.2059	33.2224	25.7802	15.1434
	639.168	7.86967	positive	2.40573	8.64326	15.6434	2.18286	6.83254	10.8106	4.83373	8.01303	5.20235	8.40845	5.25534	10.7017	10.0284	1.95949	7.36208	0	11.6008	7.41284	2.42417	7.75213	8.76538	11.046	2.98093	6.09249	2.24373	4.69974	10.2112	0.264417	0.678634	14.5259	3.71803	1.78174	3.22438	14.7944	4.1136	14.0055	7.23636	5.55094	8.10093	1.56345	1.71503	7.04424	0	0.925273	7.69117	5.23178
	570.812	8.43233	positive	31.4235	27.1067	29.1433	30.939	28.8714	31.5894	23.3565	21.6632	27.2795	46.9178	28.1609	26.7328	29.8099	27.1947	22.9158	18.7537	20.5374	23.8703	32.4203	37.7228	31.8625	32.208	32.071	31.1193	34.0208	28.4951	29.8326	35.1829	21.3222	32.3099	31.0662	22.1514	33.1221	30.522	24.5622	25.6611	45.4696	22.1151	15.9769	28.3323	19.8514	16.8732	30.0468	16.5758	18.727	16.334
	252.157	2.84182	positive	11.4196	4.86027	5.27682	6.71002	5.69726	6.79459	2.71605	2.68625	3.45777	13.1696	8.57976	10.9235	7.58281	10.4597	4.70898	7.17198	8.49089	5.8754	3.23633	15.2556	3.70641	5.52783	10.7044	11.8202	9.34569	4.63953	2.67144	3.93505	4.3825	7.16802	9.72768	6.05589	6.26171	3.91367	4.91186	5.20449	7.12106	7.17447	7.24861	14.2951	8.10903	9.17215	5.00596	6.40364	8.29832	9.62794
	485.736	8.91175	positive	10.5186	10.4513	5.99525	5.62852	11.565	10.9009	11.4686	8.48626	4.68438	4.17353	6.2108	5.90927	3.17917	4.90713	1.78466	1.01053	0.816036	9.0205	5.75389	15.8033	11.9717	5.7836	11.2557	6.69632	10.6587	9.79557	12.0407	10.1215	9.04712	10.2973	13.8381	9.81598	11.2814	10.6484	4.87816	9.05682	12.0203	7.43529	0.572799	7.10615	0.342212	9.68716	2.00397	9.16205	6.12627	4.61353
	927.738	11.3307	positive	228.068	201.06	209.667	242.555	241.451	278.182	185.514	203.016	218.03	330.613	199.59	216.408	210.949	225.436	197.133	184.395	195.615	199.208	380.53	346.571	288.155	336.668	325.507	267.88	391.773	296.643	303.003	322.322	296.503	282.89	242.922	221.97	256.03	228.775	224.633	210.21	449.209	158.82	197.058	211.464	212.808	184.436	199.687	169.779	187.228	199.784
	875.073	9.45993	positive	4.69371	3.34707	4.91656	1.19698	2.64076	0	6.62457	7.11666	6.45469	0	3.61413	2.47525	2.68766	0.79297	0	2.99966	3.40287	2.81193	1.24954	0.584978	0.814233	2.48091	0	3.04127	1.22169	3.48524	2.55742	1.90137	4.37291	1.24375	0	2.05536	1.74737	4.40912	1.00432	4.20245	1.89649	0	0	0	0	2.23446	0	1.88788	1.3884	0
	483.73	11.597	positive	12.8016	13.3947	9.66748	11.3749	7.82691	9.07654	10.6655	13.3566	8.99832	11.7899	9.26823	11.7855	13.353	9.62603	4.74796	5.24082	4.30535	10.8059	12.6363	12.6322	8.51728	10.9891	9.7115	12.3753	13.6805	13.8415	8.54796	12.2567	9.61031	10.3496	14.779	13.1026	9.43501	12.6678	10.7763	10.5951	14.6094	10.1748	10.3347	10.8831	7.19923	7.56908	10.4827	7.43843	7.08639	7.47415
	431.28	11.5695	positive	10.7442	12.0352	7.76186	5.38042	4.96912	2.98535	4.11567	8.01038	6.16009	13.6277	7.39846	5.63461	11.7204	9.88219	2.89646	5.06018	3.01548	3.63272	7.52964	5.27938	4.34745	5.3045	4.88369	12.9013	9.53493	13.2107	10.6367	13.66	5.53256	12.3741	12.1166	7.94369	13.3915	9.32825	8.53575	7.42664	15.0204	11.1364	3.71751	7.95625	4.50564	3.69464	5.49125	5.53651	4.24787	5.84902
	797.036	6.94515	positive	1.41872	1.15914	4.29364	1.44196	0.302459	1.07073	1.93171	1.82714	13.7069	0	17.281	4.10929	8.65292	5.59987	4.35862	7.84653	0.519836	20.1538	2.04232	2.49894	1.44648	2.55958	8.17674	20.7986	2.65905	16.3155	4.74809	18.8013	36.0116	6.14525	2.8964	10.81	18.0303	9.02384	4.20183	3.68477	0	1.17474	3.60241	0.940423	0	2.21759	0	8.20858	0	0.682504
	681.366	7.44515	positive	14.6109	16.3434	13.9379	14.3249	15.6743	15.2148	14.5564	15.1191	13.2881	18.536	13.8215	14.1964	13.3284	12.9523	13.0275	10.8831	13.639	12.7383	17.9913	19.2076	16.1174	16.5933	18.2459	15.6676	20.2541	16.5228	18.1353	15.8773	16.1901	15.2679	14.7001	14.2768	13.3502	15.8918	13.3158	13.6513	21.3241	11.3158	11.952	11.9646	10.5983	11.122	13.2261	9.5828	11.9733	12.1483
	64.4704	9.15735	positive	3.26019	1.84674	2.77294	2.28116	1.87374	0.954131	2.83998	3.00925	1.89614	0.552001	2.34066	2.09561	4.52831	1.71562	0	0.900944	1.21552	2.29194	1.51897	0.501415	1.1195	2.97759	1.70714	2.84718	1.9713	1.99719	2.50119	2.7846	2.39449	3.48241	2.5202	3.58554	2.75536	3.39928	1.36665	3.13866	2.46931	0.651698	0.772949	0.60296	0.677239	0.645281	0.615337	1.07315	0	1.80673
	663.245	6.0458	positive	4.56866	1.66511	4.07869	3.48414	2.43982	6.0722	3.13778	6.23323	5.12561	0.410669	7.21135	4.2022	2.30743	3.34059	5.27004	4.16459	2.73013	8.7939	7.014	7.21993	7.00261	4.20108	7.51474	7.43829	5.57288	11.3088	4.78546	9.11182	10.5234	6.04765	3.4003	4.91275	8.44257	5.5438	3.36728	8.12805	3.80706	2.36234	0.51464	1.84947	2.60084	2.94165	2.71931	4.40178	4.18593	1.39584
	679.438	7.47272	positive	12.5145	8.76596	11.7249	10.8248	12.2106	9.40738	10.1309	9.01178	10.2194	11.3096	9.54198	11.0336	12.1592	9.12296	11.7591	8.73267	11.7302	10.5811	10.4947	12.5862	12.5988	12.6675	16.4377	11.144	13.8754	12.6769	13.6502	14.7531	13.7022	12.9199	10.0055	8.2545	11.3353	12.3056	10.2913	12.7035	16.6629	9.23892	11.0764	10.1653	9.73862	12.3154	11.1117	14.7978	12.9803	8.66253
	818.829	10.6234	positive	32.8529	32.4438	34.199	25.8137	29.5799	39.173	26.0699	26.8897	35.3306	45.2572	19.2052	27.9701	29.2203	29.6021	26.0076	20.6836	21.9308	32.7445	36.4599	55.2706	35.8326	35.1544	51.3877	41.7225	46.405	45.9957	35.2832	45.62	33.0406	39.0066	34.6447	30.323	50.9419	33.5617	38.213	31.3108	20.7165	18.7323	27.3331	32.9942	35.111	25.9988	31.2054	35.6268	35.0906	30.2504
	878.712	7.3489	positive	0	15.0285	2.37754	0	0.85254	13.9529	0	0.947458	0	8.70408	2.36782	13.9755	1.89299	0	2.80137	0	14.5152	10.5472	0	2.79713	4.10873	3.64579	0	0	0	1.02185	18.5244	0	0	6.81548	3.00195	0	0	19.9639	0.515036	14.4968	0	4.26825	14.579	0	0	1.07608	0	0	0	0
	133.829	8.85668	positive	6.44551	10.0319	7.46237	18.1245	9.61876	10.0372	10.8645	7.40985	12.9069	2.07195	5.42893	10.8938	10.7683	8.41582	14.1203	18.3518	26.538	10.5415	28.0612	10.7898	14.8308	14.74	14.5956	10.7988	14.6746	15.2571	15.2473	14.0272	23.4975	17.9443	10.5916	14.6346	13.252	12.2281	9.13946	6.39657	15.2223	8.24873	15.2755	8.461	5.86628	14.3747	7.42201	14.2668	17.5589	13.0413
	550.855	9.39118	positive	29.8739	29.3792	27.1443	38.1652	29.1779	38.9296	19.8332	23.9944	25.0578	47.6843	28.6017	27.2719	27.5837	32.2957	13.3748	11.6335	11.4954	30.5095	34.3464	47.909	38.169	37.0141	49.418	34.6285	38.6797	28.8576	32.063	37.1467	31.385	34.5484	37.6297	29.9156	36.2507	33.2565	31.3518	21.5204	33.2355	20.6506	16.5656	27.6571	29.1194	24.9503	43.1253	23.3235	23.4183	16.2328
	360.858	0.546133	positive	6.08661	6.33444	4.70259	5.6047	5.82444	5.51113	3.49415	3.81187	4.95039	5.649	7.13431	6.45503	5.98589	5.90583	9.09159	7.42253	10.4511	5.79668	6.18391	6.21783	6.59482	4.97167	5.00514	6.32693	6.23671	5.13386	5.9456	5.40104	5.56783	6.43076	3.98516	4.89301	6.17079	6.85049	4.18987	7.48414	3.56551	4.02254	3.90354	7.56984	3.61736	8.60621	6.09045	6.74125	6.38169	6.32605
	359.134	5.79335	positive	7.93787	9.4461	8.52164	6.01155	7.20839	12.2589	5.05613	7.70041	7.94216	2.35358	13.1924	5.65247	9.098	8.97749	6.91191	5.00326	4.46485	7.18797	8.42768	6.13421	7.73473	9.46045	13.4097	14.28	10.0553	10.7589	8.10095	13.4915	11.5918	8.80014	5.81164	9.8652	10.4102	8.08941	4.48149	7.0312	8.24893	6.7608	9.24219	4.41571	5.48015	4.22073	9.57734	5.23532	5.57539	6.2611
	679.446	9.10237	positive	12.5206	11.0637	6.72204	13.4463	17.2947	10.6133	7.70236	8.22438	8.55544	12.7592	8.87139	6.26353	10.4243	13.6141	4.73808	3.79487	7.11296	11.4526	8.56651	14.5263	4.60522	9.97376	11.8123	10.4116	15.1137	11.413	6.6828	11.2804	8.6022	5.0115	8.84245	10.9789	10.5894	7.1517	10.4206	8.9574	13.5593	8.61965	11.7571	6.47424	6.40051	3.73676	11.8888	3.83505	5.05805	5.49497
	593.135	7.44515	positive	21.2872	22.8567	22.3269	23.9175	26.0943	28.1564	23.7522	24.8986	22.4057	29.5773	22.0146	22.8987	21.8746	24.8155	23.4086	20.6619	24.608	24.2303	31.9907	28.6771	31.308	29.423	29.6331	27.7045	30.0427	28.5554	33.2233	26.184	27.6118	29.4846	25.0475	22.2873	21.3511	22.6867	22.0195	20.3105	40.8883	19.3107	21.5983	24.0363	20.0461	21.4216	23.6889	23.9521	20.2452	20.0585
HMDB0007818	758.046	9.23987	positive	17.1763	5.17931	8.31127	13.0275	2.68929	4.42757	6.54558	24.3137	12.9431	11.6317	12.4048	15.7472	0	3.74062	1.05567	0.394803	3.57001	8.63605	4.64386	1.73203	2.79319	1.28289	0	0	0	1.63136	3.16085	0	0.85752	2.98429	0	0	0.278203	8.90409	6.49941	18.1676	8.72841	4.76943	0	0	0	0.639715	0	0	0	0
	139.762	8.84982	positive	5.45744	7.53633	4.56846	1.94946	5.59222	5.61693	3.55533	5.88641	5.18309	3.83595	4.14349	3.28687	2.45634	6.40255	8.64487	12.1139	10.9139	5.34783	8.91938	7.68154	8.13923	14.095	12.5168	10.1488	16.0565	11.0455	10.2876	10.3225	11.2299	10.2906	7.22217	8.69158	10.4298	6.778	6.64296	4.93922	13.1249	4.89106	6.14716	9.99501	5.50263	9.1589	9.37746	10.203	7.66822	4.0083
	601.272	5.80023	positive	5.61418	8.40259	8.04773	3.80715	6.25022	12.1313	2.73467	5.46991	4.22957	0	15.9143	2.0313	9.75251	4.46517	6.86319	4.77845	4.27606	6.2091	7.39229	3.23405	6.1956	5.95445	12.3494	11.5597	7.43182	11.0057	5.12389	13.6362	11.2754	9.94522	1.80412	7.44689	10.0557	8.7845	0.933966	6.58937	9.69944	5.64109	9.93799	4.57791	2.10795	5.70233	17.7085	5.80151	5.06878	2.81715
	584.786	11.3376	positive	19.1806	22.3382	16.3309	19.3279	23.451	22.9834	14.0821	20.205	21.1875	27.4132	17.1227	17.9939	18.015	20.703	22.0203	17.7823	17.6668	16.7544	26.5318	23.7878	22.3102	31.1153	26.5571	22.1554	32.703	23.6893	26.9521	25.3936	22.2192	28.6055	21.9811	16.7626	22.353	18.1646	15.3626	17.7253	35.1824	19.0955	16.5608	16.0626	21.4136	18.349	22.7087	15.7531	14.3386	14.8891
	263.865	11.8171	positive	94.9828	100.549	88.6632	96.2487	92.8755	99.7641	87.501	93.0039	91.3377	128.293	79.5594	84.4859	91.1052	97.4511	53.6795	51.4993	49.4504	0	111.165	115.507	99.8254	116.841	111.947	103.826	128.089	113.327	112.447	113.022	99.745	116.229	107.709	95.4253	106.508	95.4873	92.1064	81.6402	146.047	77.098	65.7765	79.2329	70.1654	66.7835	76.4866	63.6619	64.6024	59.1075
	843.994	0.9724	positive	9.67687	8.35582	8.20797	10.666	8.14995	9.66699	6.98007	9.26429	8.25198	9.25004	8.17986	8.15118	8.97818	9.7923	13.5917	10.9179	16.4657	8.8921	13.4183	12.044	11.391	12.6332	11.9273	9.59066	13.4833	10.1485	11.6931	11.4878	9.92904	12.9881	7.8731	9.16633	11.5018	8.86313	7.90937	9.31771	15.6659	8.01632	9.51631	7.30858	7.95271	11.7406	10.8968	6.93228	10.0158	9.57623
	76.525	8.76043	positive	0.887088	4.36214	3.10625	1.82782	2.57241	2.59563	3.1952	1.80592	4.58256	0.499433	1.75392	2.46609	1.58472	1.27102	2.57356	1.6615	2.34373	2.60324	2.67857	1.59362	3.61842	2.01866	4.84372	2.60191	0.657988	3.1213	4.27267	1.5277	4.7588	5.05965	3.455	3.88546	3.50179	3.64122	2.18158	3.00353	1.66611	0.356578	2.24731	0.933848	2.68386	1.2724	0.803496	2.32541	2.93453	3.6027
	569.239	7.44515	positive	9.82079	7.71552	9.08801	7.61112	6.74837	8.91146	7.45042	7.73735	9.62796	8.87607	7.16207	7.441	9.13554	8.06782	3.8516	7.54366	4.54907	8.94398	9.26516	9.857	7.59859	10.4407	10.8172	8.95981	11.8256	8.71095	7.6478	9.94383	8.86164	10.9025	9.12468	9.9167	8.45948	7.93134	7.72536	7.03231	11.0273	4.60002	5.36098	6.19233	7.07881	5.81376	8.67552	4.61826	5.0862	4.19502
	471.796	9.37743	positive	98.6955	96.5996	93.1711	113.32	101.554	122.404	88.8644	95.8471	99.4764	145.675	88.2795	92.5645	89.3306	106.077	79.0443	73.3567	72.8241	93.7465	152.797	146.976	128.739	150.998	152.493	123.091	169.061	141.181	136.331	122.973	133.388	133.39	104.482	92.6495	111.643	100.838	100.903	86.4026	196.17	83.0011	83.6423	92.8021	87.9689	87.1101	109.668	80.7301	87.393	83.7689
	670.822	9.8293	positive	44.2567	45.6484	35.5895	41.8496	47.8441	51.4902	35.1574	32.0107	37.8436	60.8835	34.2829	42.3871	41.925	46.2301	24.15	22.356	17.354	40.0957	50.5235	77.0828	64.7279	75.2662	72.0759	62.0726	73.3122	56.5211	68.4378	69.6887	62.629	67.9287	61.1342	58.7643	60.0037	46.6864	41.0976	37.5228	48.8527	26.8949	43.6438	56.4299	42.991	42.4146	60.0962	29.8888	40.6975	38.3753
	388.733	11.6039	positive	15.4039	14.844	12.3609	15.2458	17.263	19.2745	16.2838	14.8404	15.964	20.8702	13.7357	17.2659	14.5933	14.8987	6.97645	7.2734	3.35521	15.6089	15.467	20.9938	16.396	19.8807	18.4412	18.9774	17.6763	15.5425	16.7685	18.8711	15.3179	15.0459	16.1879	13.8368	16.2693	16.0612	16.2626	11.8387	16.2285	7.95091	10.437	13.3507	11.5918	9.76802	10.497	10.2036	10.7514	8.6206
	732.784	10.0542	positive	28.1162	40.1303	37.0159	44.9331	35.9769	50.983	36.1314	36.0759	42.9753	62.8164	29.483	39.5458	46.7753	44.3629	24.8871	27.1531	18.5369	39.8209	60.1069	75.0299	58.7259	83.1014	86.6579	54.79	75.4179	65.333	70.3014	71.502	58.0688	59.353	57.8694	57.0578	56.4892	41.1659	46.8303	40.8644	54.187	21.7697	17.8299	36.3543	44.5191	38.0391	42.5564	40.0049	43.1127	38.5432
	943.804	10.013	positive	14.839	7.9828	15.8056	22.9892	10.6859	16.9524	14.0645	24.988	22.2032	26.8644	7.53633	12.1759	12.2364	15.8501	16.3107	20.2499	18.9449	22.9931	52.0043	56.7309	39.4356	50.2009	59.448	46.5756	52.0984	46.4726	44.4522	50.8937	42.5865	45.5863	57.6591	45.513	38.1552	11.9811	22.6986	8.87278	12.5167	5.08715	27.4164	54.3394	41.5913	45.1468	71.7683	40.9988	47.1521	47.0839
	282.651	6.69058	positive	0.98316	1.54501	5.53072	0.893662	0.480919	1.37809	1.34951	1.27861	2.0665	0.63497	2.24573	0.991606	5.35236	2.0655	4.00117	1.42773	0.974352	6.12631	2.25062	1.97694	1.8206	4.2234	3.73134	5.38491	3.02259	3.83864	2.58171	4.38389	1.67826	2.43507	2.16823	4.30994	3.44405	2.15869	3.92432	3.71546	2.92197	1.43787	1.91271	2.09239	2.8807	1.26983	1.96865	4.53691	2.72191	3.19684
	445.296	5.30032	positive	0.600403	0.331827	0.43728	0	0	0	3.25322	2.73138	34.9133	0	23.6151	0.943873	0.255089	1.62184	0	0	3.54515	0.803051	1.51259	0	0.230769	1.06862	0.456034	0.76211	1.35764	0.22031	4.67841	16.136	0.458222	1.93317	0.773729	3.10396	0.750834	3.87793	6.30823	1.17386	0.460248	1.56226	0.821066	0.339291	0	0.312568	11.4577	0.23647	13.1199	0.567676
	138.852	9.15735	positive	10.3496	7.4264	8.36747	6.85341	5.50047	7.00956	10.3025	14.2487	9.6596	0.894024	9.96432	8.6441	1.74416	3.88417	2.55444	7.26699	11.143	2.66795	8.05749	2.98599	9.81279	6.52674	3.40676	6.69794	6.22677	8.64622	7.3649	9.3988	11.9944	11.5976	2.56932	3.4537	9.20151	11.5528	8.69667	10.8191	9.4561	2.14299	5.48371	1.22581	0	9.07159	1.01513	3.96793	3.79998	2.33898
	394.836	9.01977	positive	49.4439	36.3606	38.7993	37.8324	30.1255	47.4277	34.8783	34.0883	34.5818	74.3286	35.9612	34.9027	29.7802	47.2448	23.6969	19.9971	11.5148	34.8148	35.1406	57.874	42.9714	52.2489	47.524	38.3336	62.3232	32.1134	39.9168	44.9029	29.5103	42.1298	44.038	37.6834	43.4558	40.7667	41.2505	30.0238	39.2122	35.9	20.3253	45.7392	28.7062	29.8115	52.6048	25.8775	29.8492	25.1538
	850.874	0.614883	positive	4.32871	2.75432	2.35052	1.88453	1.72635	3.43622	2.10602	3.13689	2.55533	5.89909	2.77444	1.56313	3.70933	2.46778	2.06379	1.97111	4.46853	1.44476	3.18213	4.56826	3.16553	4.23088	3.69541	3.7958	2.16681	3.82905	4.71086	3.58476	3.40994	2.66041	3.48994	3.99938	2.0825	3.92919	3.15057	5.11464	4.26257	2.88648	2.72891	3.53688	1.81581	4.19941	3.45011	1.8006	1.28122	2.64184
	825.839	0.608	positive	7.75601	5.74422	7.72764	7.83554	5.72395	2.97158	3.0974	4.71916	5.74362	6.84122	6.48985	2.91537	6.02982	8.65681	3.06026	5.13497	5.60928	5.78702	9.00747	7.31934	6.14595	6.16408	6.09893	8.33868	10.6257	9.53423	9.11579	8.12564	5.83255	8.75455	8.1269	8.12323	7.847	7.68979	7.84621	7.1776	7.09699	5.77715	1.15762	7.40138	3.62222	4.65269	4.13487	6.58643	3.54516	3.55341
	340.268	2.66988	positive	20.1511	18.011	16.9132	16.9827	17.902	17.7572	18.6035	16.5416	16.9182	19.7828	17.5269	18.0029	17.3695	17.8616	21.9873	24.8063	27.179	19.9475	9.27083	16.4921	14.6104	11.1679	14.8867	15.643	11.6162	10.8409	13.1161	15.6078	8.97822	12.8678	17.304	18.3003	17.8684	15.8105	17.9319	17.1965	6.4212	18.9232	19.9394	22.0649	20.9112	18.9489	22.6155	20.45	21.6296	21.7356
	744.045	8.80857	positive	4.53685	4.90509	1.15119	3.68423	2.26721	0.683352	6.62291	6.35744	4.29312	0	0	0	0	0	0	0	1.10522	2.25742	0.638609	0	2.60899	0	0	0	0	0	2.43049	0.519914	2.87014	1.89603	0	0.983275	0	5.04692	5.41378	0.150203	0	0	0	0	1.11172	1.65511	0	2.30688	1.40259	0
	588.773	5.79335	positive	7.19367	9.54475	7.59458	5.8655	6.16551	14.1434	1.43163	7.87907	5.23127	0	17.9364	1.14906	10.6566	7.62278	3.20542	4.43183	4.25908	5.01913	6.17371	1.83935	5.03513	6.08918	15.5683	12.8278	6.71583	8.67747	5.83981	14.477	12.2652	8.5725	0.237016	9.60402	9.95826	6.44037	1.92539	5.84949	7.11539	3.88977	10.0793	2.13626	2.85486	4.80943	17.7053	4.66466	4.41154	3.88789
	997.743	10.1781	positive	73.9056	75.523	115.331	88.9583	103.83	110.11	75.4845	87.8892	91.6584	133.159	73.6492	89.2616	83.475	95.0877	74.6549	61.6277	59.3933	72.9012	151.668	184.23	137.09	168.967	156.301	110.746	178.045	142.844	134.962	135.792	127.001	144.412	110.184	93.121	107.825	85.6735	84.9684	78.4883	164.672	45.8138	96.5639	81.0414	76.9032	81.4849	98.0599	78.4111	73.0507	73.0235
	766.101	7.8559	positive	4.47925	4.00841	8.1195	7.44569	7.16825	8.16156	4.07918	5.10293	4.3243	8.67315	4.47134	6.39178	5.81216	2.13283	6.10932	3.73172	4.7927	6.40455	8.21934	9.92301	7.08794	8.22466	4.68017	7.28509	8.28861	6.56187	6.53519	4.34188	2.93842	7.9	5.31279	5.67934	5.11237	8.74007	6.53906	6.48392	5.74012	2.71637	6.27036	3.43524	6.18498	4.86546	4.20946	2.5269	5.69966	2.49143
	509.113	7.84903	positive	9.55796	14.3971	11.7482	11.2835	13.137	17.5365	11.1935	11.5694	12.2867	14.7852	13.0432	16.8134	11.3671	14.0607	11.1632	7.46112	12.6017	11.2808	13.5185	13.959	18.094	14.8969	12.5954	12.301	12.7847	11.9955	15.1709	12.3424	10.8272	13.951	11.3434	8.15026	8.95658	11.7232	11.4494	15.6947	20.1651	8.77581	8.34274	9.6027	7.97236	13.446	8.41925	7.67466	10.005	8.56378
	576.414	6.41073	positive	11.5987	5.27607	4.664	6.5139	4.28403	6.63114	4.70479	4.23307	2.07143	8.31428	4.64681	5.88889	4.45716	4.75753	3.96086	5.56859	5.78447	3.17759	8.88063	6.95928	10.1401	7.02723	12.1585	4.47512	13.2654	7.15442	4.66518	8.53205	5.23467	8.55821	8.67375	4.8391	9.6226	5.03231	6.14639	10.5192	10.7122	4.54674	3.42825	5.34771	3.99986	4.32416	4.36921	4.1947	5.92187	6.24366
	981.368	7.84903	positive	4.04981	5.50063	7.91071	5.04326	6.42137	6.33996	6.34081	7.66999	3.60014	5.31742	6.84968	4.93642	6.57941	5.18569	8.1462	5.88223	7.74585	8.19816	6.54732	7.60708	6.74373	9.24922	2.47887	7.96881	3.97952	7.14292	11.9856	6.40315	3.61062	9.46369	8.7288	3.66931	6.09867	8.21725	7.66601	6.6612	8.18481	6.0165	6.38928	4.30679	3.52579	7.69583	4.82774	1.20829	4.54125	2.19382
	127.599	8.85668	positive	46.8055	40.6048	33.0569	49.114	45.2948	59.957	36.2159	38.4558	30.2563	33.831	38.2974	43.8828	20.1149	44.1485	48.4835	65.7818	79.4051	28.5748	52.1395	55.5135	66.5896	39.9869	34.5852	35.5978	43.9098	61.0006	53.8814	51.004	57.2364	45.6402	34.8695	30.3187	47.0652	44.9496	43.603	31.4081	60.8297	46.9415	64.5095	44.1083	20.957	64.6847	46.5566	35.5535	40.686	18.0526
	438.132	11.5764	positive	3.60148	4.29891	3.84824	3.60399	3.45936	3.61863	3.06474	4.44265	4.22425	4.46348	3.86459	3.39157	3.27619	4.21188	2.97436	1.65731	1.49618	4.37616	4.99329	4.74394	5.824	6.14727	5.20835	4.3064	5.39778	3.92019	3.76176	4.4045	3.09545	4.66368	3.61588	5.02574	4.82321	3.37629	5.21767	3.06353	4.95885	3.58034	2.28498	3.97252	1.91043	2.87516	3.15906	1.61941	1.77376	3.97875
	539.409	7.13582	positive	19.4314	2.31284	4.67421	8.86057	4.28463	5.26333	1.13669	2.13021	8.41104	6.05937	9.00644	2.26097	6.4889	18.6715	8.15782	8.08576	4.42498	9.0709	11.5289	4.14225	10.0152	8.7651	8.32374	6.20425	9.59813	7.07336	3.17806	35.0863	13.5127	2.77872	11.6549	9.44369	3.93983	4.26744	5.4594	20.6526	4.25888	4.47656	2.51911	14.8336	2.12671	5.67392	5.39759	11.3933	2.77205	5.18931
	589.513	9.01288	positive	4.56845	2.78058	1.31754	10.427	4.18754	1.88186	1.54686	5.37924	5.81007	2.35234	6.2447	2.123	0.700866	5.65519	0.957924	3.05741	2.49449	9.78301	4.02046	3.81139	1.63313	3.10194	1.60614	3.7363	3.28386	4.61469	1.54558	3.83711	6.52004	0.732004	3.67123	6.50187	4.51207	4.80408	3.10563	3.82601	1.9922	0.583634	3.0236	1.66141	0.548806	6.01204	1.18752	2.69233	1.6617	1.33929
	581.449	8.69855	positive	8.94429	5.16898	1.37416	8.62438	6.46736	14.8405	0.455522	1.68454	1.27213	7.06606	9.37443	5.32646	6.8521	22.8725	3.2425	3.98058	1.34733	2.81835	3.48095	6.81124	1.89792	22.9905	11.5387	2.16598	11.0283	4.8385	6.46297	7.75266	5.72944	3.51446	1.49475	6.85187	6.27464	3.16785	3.40257	15.7119	6.94916	2.04016	10.286	1.44692	0	2.01325	4.46273	9.27466	1.21885	14.9655
	594.261	6.22507	positive	4.42338	4.52268	5.91649	4.27425	4.92005	7.38886	3.98799	6.10935	4.88005	0.720708	5.13632	4.66324	3.72781	6.58912	5.35244	6.61201	4.86409	5.18015	7.55844	8.12785	5.77048	5.32973	7.94201	6.54291	7.55064	8.99585	7.06368	7.18116	7.51873	7.7942	5.55728	6.11085	8.33566	7.58312	6.83319	6.19086	8.52071	2.44545	3.89894	3.7531	2.91157	3.89977	3.92826	4.40235	4.1003	1.76727
	126.954	11.3582	positive	2.91843	1.67155	2.07093	2.04097	2.2366	2.34012	1.96324	1.72316	2.76156	3.17357	1.56917	2.47509	1.78304	2.41761	2.86633	2.17951	1.84567	2.57189	3.23964	3.84313	3.50414	3.95246	3.96804	2.26813	2.44226	2.35759	2.4934	1.32468	2.58791	2.44962	1.34683	2.36973	2.39248	2.33288	2.92678	2.99259	3.39081	1.65505	1.19438	2.43826	1.1949	1.35529	2.25388	2.47502	1.78246	1.99356
	900.807	9.35682	positive	28.6845	21.3426	25.7988	37.2676	20.2821	30.523	22.4964	17.6862	15.3487	53.7014	13.3028	8.81203	17.0585	38.8506	21.12	13.5628	9.26599	33.1427	31.6525	64.4326	34.8592	37.2589	52.4891	38.7499	50.2803	35.3564	38.7529	31.9836	30.9306	49.0525	39.4543	19.3464	40.8874	31.4776	19.1419	11.5756	35.8006	21.0352	8.32898	41.6089	29.2623	35.1639	67.316	21.4418	34.0418	31.4818
	171.432	11.5764	positive	2.02466	1.24621	1.45546	1.85202	2.06644	1.77247	1.33693	1.60732	1.63446	2.33255	2.12345	1.76205	1.85579	1.55401	2.42276	2.00703	0.408516	2.2452	1.05327	1.7985	1.48489	1.64054	1.32144	0.85208	0.894598	1.68584	1.81932	2.9566	1.18536	2.66234	1.87933	2.18388	1.32937	1.4309	1.5767	1.3799	1.28168	3.12253	1.7327	3.21126	1.33567	2.16775	3.25073	1.49407	2.2856	2.66653
	607.414	6.75262	positive	4.85417	3.13851	0.969566	1.06443	1.14196	7.22032	2.04487	5.55961	1.12029	2.23994	1.96095	6.51596	3.54769	2.83342	7.69035	2.37015	3.49779	3.52427	0.969381	1.58762	4.84097	3.53699	2.48278	2.06888	3.265	3.19219	8.38357	6.53926	3.89026	2.46021	2.96987	2.68512	11.0953	2.54868	4.22453	13.1756	0	0	3.32481	0	0.363525	3.32828	0	1.6064	3.07531	0
	295.658	5.6214	positive	0.375954	1.63311	2.66709	1.57095	2.04997	3.14223	0.847025	1.03804	1.74859	0	2.98042	2.72329	3.98516	0.213397	3.88096	1.27326	4.53997	2.88005	2.49049	2.17037	1.73422	0.528308	1.23309	7.52916	1.19285	4.31655	4.54813	3.16586	3.73562	4.95283	0.785143	1.0877	1.8696	3.17051	0.890854	2.96402	0.361989	0.926209	2.52704	0.416828	2.37742	0.238965	0.404898	2.41554	4.96759	0.488839
	783.359	9.12987	positive	276.091	303.404	341.999	208.657	202.646	293.852	275.701	302.787	295.583	175.099	206.208	310.944	153.461	128.72	62.3674	93.865	115.104	167.184	242.971	259.808	361.936	141.933	201.893	227.506	209.127	221.538	290.763	290.387	232.988	352.025	215.121	197.921	280.598	346.992	255.788	270.603	245.49	172.702	109.744	106.471	82.4888	175.226	56.8277	132.785	174.855	47.8033
	700.285	6.23193	positive	15.5357	8.42856	13.6256	9.78752	8.38011	17.2092	12.5589	10.8232	11.8939	2.09388	11.8937	16.2623	14.1626	11.4144	15.2207	15.557	17.3114	13.9236	18.0348	19.4994	14.3026	12.8858	18.0122	15.1448	17.0075	14.6903	17.4881	17.6341	14.839	18.9984	13.1528	12.8668	16.0662	12.3866	12.8488	11.046	18.5718	10.2818	9.67843	9.18391	6.69465	14.016	8.23561	10.9363	13.6601	9.42812
	138.716	9.15735	positive	6.21863	5.23613	6.74704	5.20168	3.82578	4.07002	6.36268	11.7654	5.716	0	7.15527	7.83561	2.19052	3.413	0.878728	4.45511	8.80815	2.5368	6.89903	2.04365	6.42245	2.17695	1.0364	4.05587	3.45506	5.97117	5.36524	7.01998	8.99965	7.8841	1.8095	3.56219	6.63125	8.29853	6.20555	7.3688	5.86898	0.716459	3.20251	0.687696	0.537622	6.11992	0	1.01269	2.20107	0
	585.732	11.5695	positive	12.8261	10.6423	10.7194	8.23406	8.87231	7.77127	8.54098	9.92095	9.15913	12.2621	9.6978	13.0787	11.1295	9.12104	12.1271	8.24453	12.6892	5.69723	8.35513	13.9255	13.2312	14.4818	10.2897	12.2117	10.2638	12.4643	9.82649	9.42815	8.70407	11.3663	10.9042	8.97379	11.1141	6.35185	12.0942	9.43322	8.19948	9.0398	12.1398	8.30708	7.63652	8.49756	15.2275	11.3245	4.21992	9.15992
	810.862	9.45993	positive	160.488	177.929	195.157	84.187	106.728	44.9851	282.481	229.355	214.052	13.4775	116.961	127.197	114.521	49.4298	5.48852	64.9559	56.822	143.684	79.2025	32.4557	57.5146	63.903	61.568	139.325	58.6655	73.7869	51.9482	151.151	130.154	85.5135	83.7787	93.3998	121.69	157.674	99.9933	127.846	98.5449	45.0476	45.5339	36.3404	28.6728	83.6425	10.925	92.9183	57.4977	47.9882
	134.223	8.84982	positive	8.47462	10.8453	9.77792	9.42766	8.30693	9.55715	9.57779	12.1216	10.6518	2.9023	8.55262	7.33288	10.2271	12.3952	13.1702	24.096	23.7092	7.93924	17.4444	9.65845	10.5322	24.5408	19.7965	16.6207	27.009	18.0859	13.9716	18.5544	22.0789	16.1688	11.4859	20.6029	17.2561	9.96098	10.312	6.3509	15.6041	7.2589	18.9513	15.7194	5.52792	17.5547	13.3131	18.5268	15.084	19.9747
	148.532	6.0458	positive	3.50875	2.6832	4.05754	3.22196	2.36937	3.91917	3.19528	2.72622	3.08208	2.86149	4.07754	2.88205	3.38139	2.86011	1.99734	2.98621	2.12054	4.73945	3.51797	4.38062	4.27595	3.70515	4.21776	3.1556	4.74333	5.4924	3.14848	4.81592	5.66368	4.40345	3.09019	3.94422	4.69242	4.25289	3.97122	3.49653	4.68665	2.17576	1.63797	2.00572	1.56043	2.79156	2.20848	2.17544	2.07587	1.65283
	473.152	7.3489	positive	5.95117	7.30377	7.26684	4.84856	6.28739	6.88145	3.96622	5.75256	4.97828	9.3204	5.93693	8.12126	6.99412	4.51369	5.22818	1.44212	5.88799	6.29331	4.32055	7.94613	6.55594	7.53754	0	6.99937	4.29468	4.35707	8.45043	3.4567	1.499	7.08515	6.12343	4.57124	5.62378	7.31694	7.30886	7.3519	6.8223	5.31648	5.54858	2.40554	3.2902	3.55943	1.86743	5.0474	4.66918	2.69766
	800.248	9.93248	positive	20.3253	17.6023	12.7542	19.7006	19.3024	18.277	11.1579	10.8348	13.4175	19.198	11.2798	14.5236	12.9432	23.8859	15.0898	9.60405	6.14567	16.9575	23.7218	37.2265	19.7591	27.1927	31.7548	19.0588	31.1351	23.3194	31.5262	26.5465	27.5156	22.0382	27.5511	25.8017	27.8871	20.6482	23.0902	7.43362	10.4281	6.30399	19.4401	27.7134	20.7002	22.0106	35.9429	30.4388	23.9347	21.3156
	395.243	8.301	positive	7.01326	5.08628	20.9137	2.04401	0.988665	7.28183	5.52476	8.48752	4.28045	11.3557	5.05764	9.49836	15.3106	4.18459	6.43076	2.07619	4.147	5.33129	3.79855	10.246	2.05445	13.8963	6.63185	6.59142	4.5482	9.38278	4.998	2.25451	0.499015	19.9718	3.53399	4.38597	5.20794	4.35641	2.13424	8.37101	10.0093	4.50132	4.96866	4.50238	0.685894	3.90048	0.775599	3.3142	14.4408	6.179
HMDB0012238	65.4523	8.65042	positive	0	0	1.31492	0.713355	0.253168	0	0	3.82026	0.839379	0	0.683494	4.66453	0	0	0.58021	2.02402	11.3648	0.842419	1.75531	0.969993	1.37287	0	0	2.7397	0	2.55369	2.79864	2.08609	2.65435	2.41417	0.78647	0.849941	1.15844	2.85369	1.15733	3.34138	0	0	0.187213	0	0	0	0	1.60401	0.43667	0.294015
	485.814	11.3651	positive	363.118	364.237	341.386	393.484	375.643	410.126	345.288	358.764	356.954	488.096	334.118	340.878	340.523	381.531	826.342	798.888	757.265	343.445	455.414	478.545	432.765	467.101	461.892	419.618	509.528	421.223	436.576	426.922	401.84	437.465	393.787	360.121	404.453	360.662	363.645	325.796	565.98	663.44	656.132	756.59	714.425	702.18	843.275	666.817	705.43	709.896
	471.798	8.2735	positive	364.673	352.879	350.936	388.95	367.199	408.862	329.315	355.218	350.716	473.807	323.83	346.066	336.418	378.506	286.721	264.738	265.916	329.206	464.999	473.787	442.247	477.607	454.992	406.395	524.75	433.786	446.46	425.497	416.16	438.984	379.518	362.778	403.672	371.852	369.23	322.46	572.111	269.678	275.822	301.401	292.962	272.011	328.434	244.331	270.216	264.269
	746.899	0.614883	positive	3.88554	2.16082	3.25464	3.35811	2.24834	3.43578	1.44216	3.26306	4.44151	3.46229	3.4112	1.75269	2.96993	3.92393	4.18412	4.60552	3.70647	5.05014	3.94417	2.44509	3.33176	3.45201	5.04019	4.08756	6.24746	3.36854	3.16498	2.98939	3.90444	4.4731	2.97788	6.021	2.84083	3.07294	3.14329	4.46779	2.66773	2.85332	0.400301	2.94635	1.83236	3.67489	3.18633	1.73239	3.57711	3.78777
	497.742	11.5695	positive	19.3264	18.3301	19.1705	13.7134	16.6606	12.8163	18.5684	14.7554	11.0516	21.2283	13.5426	12.8728	19.2296	16.2046	7.62415	6.96926	13.4565	16.0262	15.9322	23.1214	18.7596	24.3363	21.4564	17.7013	18.5228	14.7652	19.3605	15.6257	13.4137	17.4837	21.7158	15.4919	15.7585	17.1143	15.9813	13.7286	20.9439	15.7279	14.363	16.9374	15.8287	13.5911	24.3052	10.4203	9.25762	10.5577
	57.3336	9.17798	positive	1.87498	1.60202	0.614403	1.81522	0.701805	1.18902	0.833368	0.972492	1.49498	0.133411	2.48056	1.58354	1.02307	0.555896	0	0.801615	0.918452	0.473402	0.917647	0.547449	0.391157	0.172283	0	1.28096	0.273338	0.254478	1.59459	1.96848	0.816698	0.329929	0.919892	1.3777	0.952913	1.57997	2.27874	1.29286	1.02162	0.464158	1.71326	0.556974	0	0.611884	0	0.332062	0	0
	800.766	8.37045	positive	64.8312	54.8561	55.5509	56.8915	57.1272	70.6338	36.0216	41.3414	49.9883	99.8115	45.5661	54.0312	58.8135	48.0816	51.8455	50.0071	33.4708	48.1973	62.5261	88.2694	61.0678	79.2263	69.7805	71.8805	81.5036	55.816	77.3314	76.1178	49.7214	71.5626	68.9848	57.9329	63.1672	66.5972	59.319	36.7494	73.2566	49.7058	44.6459	64.8663	52.421	44.2769	72.7684	36.0602	42.6432	35.7436
	591.262	8.85668	positive	67.7959	65.1708	59.5668	66.7133	70.6528	72.5384	65.0046	65.4799	59.9544	72.0352	56.5313	64.2208	48.8066	59.5291	44.5645	42.7042	45.579	54.9705	66.7726	74.8174	76.9324	60.2828	64.7544	57.6317	70.303	68.1345	70.4618	65.2791	66.7339	67.4885	58.8595	55.4989	64.7731	73.0942	63.9819	64.6171	115.121	57.0767	41.9274	43.435	38.6054	47.7456	42.1321	40.8766	45.5065	32.2604
	334.161	5.79335	positive	5.79195	5.38787	5.32386	4.92827	4.87322	7.44735	3.19615	5.29546	3.61997	0	9.21876	2.33484	6.44478	6.02016	4.13319	3.88021	1.95054	4.87409	4.85205	3.49639	3.83763	6.33266	8.54147	7.65086	6.21728	6.56632	5.49683	8.05337	7.11167	6.55273	3.053	5.16754	6.40592	4.32123	2.97975	4.39026	6.78638	4.1192	6.72638	2.97684	3.15721	4.30196	7.79994	3.31275	3.8381	2.09967
	462.334	8.98738	positive	7.0775	9.1216	5.87043	9.19418	12.0629	7.93291	5.29831	8.78255	6.4475	3.8663	8.86821	7.21771	9.01748	9.95092	1.57118	1.88143	5.03419	7.44398	5.05661	6.28022	5.43653	10.6832	7.51572	7.80199	6.759	9.20428	11.4334	14.2837	8.7129	7.04591	3.34143	7.06751	9.07045	7.8503	11.9224	10.2492	11.0094	3.2569	16.051	3.61773	6.19193	3.43523	3.51733	3.93762	1.71167	4.60823
	859.371	0.601133	positive	7.64344	5.42014	7.4753	7.75855	6.60215	8.03381	5.56022	7.03577	7.56835	9.48127	7.76813	5.54776	8.26844	6.01712	9.55434	5.93334	8.85699	7.76024	8.93857	9.37002	5.25212	7.41277	6.39735	8.46683	8.66563	8.44589	9.69323	8.32079	4.60103	11.6085	7.94922	5.64488	5.69893	8.67081	6.46958	7.90785	9.47561	8.17304	4.57764	3.0769	2.43174	4.34933	7.30197	6.87833	3.85456	4.86255
	139.497	8.84982	positive	6.45389	7.32761	7.14657	4.60295	6.29269	8.45443	5.07291	4.92231	5.2907	4.6697	4.57615	5.08751	5.33217	8.14704	9.4406	13.0169	10.5911	3.38216	9.71528	9.53922	8.45484	12.9706	12.448	9.95143	16.4555	13.15	10.9498	11.7972	11.2431	11.1821	8.1889	9.59264	10.3034	6.84478	6.90189	4.47236	13.2799	4.23193	9.31054	8.60311	4.8642	9.72182	10.7001	8.78772	8.56783	6.05039
	507.097	7.3489	positive	12.2003	18.4357	13.9289	11.1103	13.4123	20.6615	8.8918	10.2076	11.097	19.5962	12.5551	19.1675	12.3038	9.39705	12.8996	2.98762	18.6999	15.3606	13.5141	17.3399	17.8199	21.0168	2.72832	15.9246	12.8914	11.8931	23.8613	10.2268	5.03755	17.9903	15.4982	7.06137	14.0083	18.5692	15.724	17.6503	21.6474	13.7592	15.7571	6.62477	6.22139	12.1225	3.13339	7.53693	11.5369	8.25138
	485.379	7.56022	positive	9.50206	6.8374	4.81216	5.44812	5.93316	7.78366	4.86039	5.58615	4.3642	4.03304	6.98893	9.13275	7.77224	9.41711	4.54094	7.12931	6.8504	5.35182	7.8827	7.07041	8.14812	9.51553	17.9193	8.54997	19.7461	9.72291	6.76373	8.6984	6.075	9.47948	7.83472	5.36084	10.3543	5.93986	5.22201	11.1619	12.3945	8.22385	7.14466	15.641	8.26655	11.3646	10.0962	14.9694	8.84764	17.4646
	551.334	8.91862	positive	14.6216	7.55719	6.80624	8.71367	8.86488	11.9208	8.00241	7.98367	7.77007	12.4586	10.5702	12.5517	7.93795	10.9261	4.13979	3.15311	4.16049	9.99843	10.5825	18.2839	10.3293	9.06763	14.877	14.3251	12.6077	7.89319	10.3289	8.55731	10.0959	11.2295	12.8122	12.3053	11.7918	8.47479	6.83537	8.58372	12.6812	5.99952	5.29007	8.2459	8.7535	9.92744	7.31938	7.30891	8.3998	7.53573
	341.602	6.34887	positive	4.95299	6.16783	7.34919	3.2353	2.84409	6.42398	4.46586	5.60752	6.61489	1.51648	5.75621	4.58629	7.36075	3.90675	4.09292	5.19991	4.74041	5.96597	6.06661	3.45543	5.64361	7.60535	9.29148	7.6637	8.81688	8.46458	6.23433	7.44292	7.19559	9.41167	5.13388	8.68046	7.37785	7.68334	4.61565	5.46975	6.7184	4.55388	3.57612	3.26672	3.31184	5.20932	5.55983	6.71918	5.05232	5.994
	925.684	11.5144	positive	28.0921	33.8826	34.0817	53.9529	33.1471	49.0475	42.1033	34.5633	37.1725	54.16	33.9173	35.287	33.5949	45.1647	26.4287	53.0809	64.9981	22.6176	76.4527	48.5477	48.5036	36.1622	41.5642	54.242	64.0687	56.5412	53.5105	64.311	37.8616	51.9541	39.985	33.2408	39.6687	43.4258	41.5341	38.0685	115.91	35.2631	39.7939	27.8449	39.5291	31.353	30.4971	28.8308	43.9375	34.9821
	349.276	6.07335	positive	7.88694	4.79929	1.41913	7.59146	9.58788	9.84548	2.04534	1.02691	1.42642	4.01937	4.91984	8.83907	5.8339	23.2771	1.04078	4.19845	1.21474	1.50642	5.59499	7.7705	6.31533	5.71162	5.17408	3.0327	14.3582	2.40504	3.09143	11.4969	7.24225	6.87849	6.08212	9.22454	5.50989	3.98174	1.75969	9.18556	5.98343	2.70915	6.24151	9.84042	2.54028	4.808	2.20432	1.17354	5.67629	6.69288
	278.049	4.84852	positive	11.0567	10.0064	9.18186	9.18669	11.4551	11.3215	9.25025	8.74364	10.3066	12.824	9.84944	9.41993	9.29131	8.8722	7.56643	10.1497	9.76964	9.10733	14.679	14.1365	12.0429	13.5061	13.8664	10.1889	15.4889	12.0501	11.9988	10.3969	10.9899	10.5806	10.9925	10.1483	10.8426	8.87508	10.0892	9.18899	17.3232	7.95676	8.5577	8.15943	9.23983	7.99255	8.40121	7.41713	9.8629	6.4404
	705.362	8.29413	positive	12.4286	27.327	0.63888	47.6856	42.9233	32.4199	0.380342	2.74265	1.04656	4.13321	14.7182	13.5663	16.1327	66.8784	8.84154	15.2457	2.21918	2.84713	16.5171	14.6755	5.31145	61.0531	34.231	7.40682	43.8887	4.17942	0.770321	17.4381	21.7551	6.64588	8.02136	10.844	15.9227	8.0359	5.77325	53.8064	13.6669	6.25646	11.4568	9.02416	0	7.13536	11.2677	17.0243	0.882284	21.5529
	570.226	7.91092	positive	48.7956	14.8506	31.9727	19.462	18.3274	35.2717	15.8866	13.4925	14.0788	38.1838	25.5126	54.4792	35.755	61.9191	42.087	25.8852	37.7876	37.451	23.2168	59.7381	28.6752	18.6364	60.7676	48.0266	38.062	40.117	19.3353	17.6257	20.5492	46.697	33.5556	32.7183	45.1265	19.2559	9.43298	27.7132	41.7759	28.8777	35.8906	40.2311	28.5735	50.2989	16.3877	31.214	54.3117	44.7055
	702.36	1.87642	positive	2.55319	3.89638	2.66816	4.44415	3.23064	3.48494	2.65107	3.61043	3.4978	3.58412	2.77626	3.78281	2.18797	3.56574	1.87822	4.80664	6.39004	2.06428	3.97536	4.0689	3.81143	3.95217	3.86352	3.44356	4.45494	3.56602	3.08331	3.69436	3.79113	3.67007	2.75359	3.35463	3.79107	3.36677	4.07663	2.55874	5.82812	2.94971	2.50269	3.51517	2.78306	2.97804	3.16872	3.72089	2.39157	2.72909
	431.214	8.89105	positive	3.0684	5.43129	6.11603	5.95611	3.18619	4.83439	3.61112	2.61285	4.89952	9.18913	3.18398	4.0117	8.2788	4.68279	2.48715	2.6459	2.33349	4.81207	4.88769	3.62201	3.95162	5.6935	3.33134	4.67987	6.41572	3.25496	3.91289	4.23014	3.10083	4.42715	1.96292	1.63764	3.70549	4.23199	5.53994	3.38964	10.31	6.05262	2.39147	3.16897	2.94987	1.76687	2.48992	2.40315	2.21645	2.24103
	532.438	9.03352	positive	14.1496	8.72725	8.28308	8.41032	7.16474	11.7326	7.48372	6.19793	7.10566	24.2062	8.75113	5.12223	5.56853	11.1632	12.1926	13.3861	10.8156	7.85808	8.86754	16.7926	8.96367	13.0734	11.7802	7.89397	25.2826	7.38987	5.83056	11.683	7.29826	9.15479	10.3946	10.1743	10.808	5.13351	10.6841	5.15202	9.72047	18.1209	10.503	29.6309	12.2932	17.1972	36.5991	14.3036	14.8785	12.3995
	296.152	1.94515	positive	7.27072	0.545201	0.654591	11.8211	64.6801	1.38795	0.283641	0.24198	0.735158	1.17367	0.852456	0.475009	1.45446	0.516425	24.2127	2.81234	1.79823	1.55171	21.4417	0.343381	1.00488	0.897317	4.86575	19.0967	2.52003	7.49101	1.10457	0.997746	12.2402	0.88122	0.597246	0.537057	2.56708	10.6551	0.828106	25.3505	1.32945	0.61556	0.444709	0.860738	0.2815	9.08484	1.16319	54.7505	0.578689	0.513902
	154.156	1.77983	positive	39.3386	37.0622	35.9126	47.8088	39.9339	47.9264	34.2655	42.5597	41.1939	53.1971	33.7961	34.8467	36.6475	39.9012	37.4868	38.899	43.7973	37.8361	38.5971	48.7726	42.9785	49.1058	47.1549	40.9589	54.7624	44.1315	50.8717	53.6726	47.4484	47.0888	39.7064	40.106	47.0312	38.4429	39.5359	51.31	49.9793	25.5325	27.9789	31.9834	27.92	29.3708	37.6523	24.6147	27.1726	24.8629
	562.776	6.23193	positive	11.9291	8.02764	13.1488	9.25396	6.00614	14.1253	10.0887	14.2494	10.7597	1.41549	16.2554	12.3137	12.1536	11.7288	12.6105	11.7022	10.4558	16.4902	14.7071	17.6209	14.3735	9.52511	15.1169	13.8596	10.6083	19.0767	11.8224	20.021	19.9823	15.8775	8.878	13.2771	18.5109	16.1069	11.6081	14.1338	12.2727	9.05451	7.5005	6.70728	4.60383	11.2674	7.37408	13.4546	9.73293	5.38776
	965.391	7.84903	positive	4.6735	10.0946	8.99009	6.35015	10.3037	9.37139	5.05735	9.45309	3.51973	7.89883	6.34797	12.1598	5.51949	5.35705	10.3635	1.37386	8.24824	8.05695	4.02585	9.01641	9.27923	7.70828	1.03232	7.28282	6.1817	5.19379	11.7052	3.87841	3.2806	11.8481	4.74225	3.66461	2.98283	10.9445	6.24135	9.97736	10.4585	4.60923	5.35457	0.725152	3.12187	12.2635	1.32082	1.71376	5.33669	6.23825
	395.227	2.0944	positive	12.0198	0.419519	0.632311	23.3819	128.721	1.55725	0.525083	0.361884	0.36278	0.407235	0.38548	0.450622	1.32306	0.520838	43.1565	3.26071	1.00289	0	36.6996	0.501524	1.7142	0.316994	7.28863	31.5199	4.21353	12.3961	0.684977	0.420287	19.9502	1.33528	0.242056	0.335521	2.26291	17.335	1.40135	47.7807	1.30101	0.88712	0.245852	0.361534	0.486873	17.1685	0	105.329	0	1.18049
	409.292	8.94613	positive	2.06454	2.13177	3.56954	0.689077	1.72521	2.92959	3.46362	2.67212	2.30267	1.08004	1.06425	3.07293	4.9442	1.74759	2.6922	0.842124	0	1.53887	0.505388	2.06285	3.06304	2.20509	1.74549	2.39461	0.634091	2.46106	1.82013	2.2521	1.2687	2.50961	3.58622	2.96703	2.01842	1.51975	2.28736	2.65249	2.51678	1.84647	2.1646	0.987101	2.37918	1.45514	0.555228	1.48944	1.64646	3.99862
	362.519	6.22507	positive	3.07309	2.91716	3.81224	1.50412	1.98669	4.65136	2.48914	4.36563	3.08774	0	4.08355	2.36679	2.4113	2.89564	3.93314	3.03206	2.49829	5.07239	4.09737	2.37159	4.16184	3.26826	4.96703	4.36429	2.20802	5.08854	3.47746	5.38211	5.77877	5.37452	3.72306	4.40625	3.96067	5.20636	4.58609	4.14385	3.53706	2.49418	1.12953	3.67954	0.344488	3.19504	0.464672	3.17419	3.68663	1.23844
	665.696	11.5626	positive	14.4952	21.9719	13.9857	14.9006	14.3179	21.4031	13.3536	15.9827	14.6258	22.9351	16.0305	14.4395	19.9045	23.227	17.2301	17.6335	16.5287	12.1817	23.3461	17.0169	13.3683	15.6877	24.47	13.5079	24.0175	11.9329	22.9332	16.1837	17.5428	17.2692	17.7775	19.1376	17.5302	20.9928	15.2189	19.0542	21.7671	6.7347	18.949	13.2061	19.7454	12.7074	11.3612	11.2708	10.2207	7.61593
	804.815	8.59535	positive	269.938	179.017	75.3774	140.867	140.874	122.815	196.082	306.186	102.674	64.6653	360.061	52.9057	83.6916	374.008	24.7357	113.691	70.9621	108.084	83.0683	94.1257	70.0293	135.483	236.391	112.715	131.756	183.81	62.201	243.119	327.489	48.5727	82.4688	272.274	246.393	44.0876	116.131	231.844	142.393	41.1633	163.146	80.638	43.3397	117.62	149.564	35.0347	59.6589	26.5638
	915.473	9.65047	positive	20.4201	4.5891	20.3388	20.6281	11.953	14.7923	18.3675	15.8436	17.4439	3.12083	17.3655	11.9323	2.80896	11.9864	5.5774	2.20503	11.5557	32.2817	16.5966	36.4221	37.2994	20.204	5.46697	31.9074	8.46443	26.4432	12.1841	11.9743	13.6571	30.9028	43.8569	7.59902	30.9506	38.7283	10.3981	11.6629	3.45078	11.1374	1.15982	11.0985	2.21095	54.7115	0	6.70037	33.5747	10.359
	459.345	7.6427	positive	12.7685	1.60611	10.1563	6.61516	0.537925	5.97533	0.410209	0.342662	0	1.55703	3.23324	14.437	7.0693	21.4463	2.34735	4.04932	2.53773	1.91272	14.9134	8.44333	12.0704	9.44178	82.3638	4.50722	75.4519	9.27036	2.50194	9.35035	4.75117	9.04646	7.50818	2.73284	24.4315	6.95073	1.87276	13.8985	17.4406	1.55257	4.99657	15.2211	0.974802	0.234678	2.56787	10.9548	0.419573	13.5139
	468.107	11.535	positive	232.309	233.152	186.935	192.142	212.607	194.227	219.185	189.484	195.882	229.089	198.833	207.463	221.775	217.897	126.407	113.077	106.971	221.447	105.225	194.165	153.593	147.367	187.767	178.713	135.908	127.473	157.653	194.335	118.192	162.235	237.639	230.665	200.536	188.855	214.857	198.805	98.7167	202.414	176.529	202.691	182.33	159.846	196.594	148.307	163.524	153.272
	684.255	6.34887	positive	14.9212	15.7295	24.5245	7.73354	6.5408	18.8077	11.7549	17.647	18.108	1.68728	18.5614	9.9767	23.0226	9.213	13.2611	17.3075	16.0914	17.7585	18.0215	12.0755	15.2377	22.2202	28.8066	26.0053	28.6038	23.9024	19.8909	24.9207	24.0169	34.0051	13.7445	25.0496	21.7877	22.3918	12.1011	14.4344	20.7192	13.1496	14.7002	10.9126	14.0434	13.4176	15.4174	25.0257	20.0534	20.8559
	732.779	8.70543	positive	26.4683	23.6234	20.8395	14.752	18.0999	33.9285	19.5421	8.27338	11.6123	83.4271	16.6796	16.1957	23.5691	26.291	24.2278	12.3725	4.57606	17.2441	12.5258	48.0959	30.5232	45.5974	37.5601	23.0813	49.4796	21.2137	25.4232	23.5159	10.1112	35.6737	30.4521	16.886	22.4567	19.1091	28.9298	11.4332	37.7945	15.6741	14.98	39.7755	20.1021	17.6561	56.1306	14.848	13.1016	19.9133
	640.803	7.79402	positive	17.0857	19.7327	19.2623	22.9685	14.0624	17.3661	18.6113	16.1367	16.4267	24.8645	17.1401	13.5825	14.5614	20.2013	16.8969	16.3767	15.2733	16.6826	23.4226	25.8394	17.9588	20.5324	21.7927	17.6017	22.4893	21.4103	25.0815	20.2383	22.2004	19.9706	20.0408	19.5958	14.7248	15.6787	24.2519	11.2271	21.9614	19.7761	15.5752	17.8346	17.8216	9.25027	13.9898	10.5071	12.4282	10.0186
	593.332	3.49995	positive	24.156	10.1801	0.700928	9.51172	1.98236	27.7486	0	18.4319	0.395059	0	2.47894	15.7537	8.2371	1.34538	0	0	0.558514	0	0	2.43394	150.317	3.35309	50.5042	8.1758	1.93333	17.6523	27.7007	0	0.335897	36.9458	22.8166	0	7.3615	55.3033	3.52838	64.1253	0	0.896228	0	57.2508	8.57943	7.21726	0	0	15.3992	1.05968
	627.435	8.61598	positive	9.92319	12.1009	3.77174	17.6489	16.1148	17.5094	4.76911	1.44927	1.10931	8.98895	7.70078	11.2423	15.3741	39.7456	11.8527	10.729	0.540229	2.31673	9.05394	9.26375	6.26028	33.7434	63.1588	7.84417	43.1171	3.57188	2.40072	6.58111	5.0764	19.6219	22.3478	3.9452	25.3016	9.04274	3.94328	17.5074	12.4716	2.33384	4.77916	17.4222	0	4.06393	10.3563	29.5376	2.2658	45.5893
	367.376	8.3292	positive	29.8036	5.50463	15.5565	10.4532	10.7238	17.9883	6.83167	6.18953	5.79127	20.6219	14.8967	37.0934	18.9391	36.7363	20.1635	13.7577	21.0019	18.6877	10.3299	35.778	14.045	9.61647	42.9894	23.7912	20.9274	19.6443	6.08234	6.99341	9.93747	22.9118	16.7762	16.9726	20.7908	8.5622	4.67898	13.3019	23.7575	16.2589	20.6445	27.2993	14.9149	32.8064	11.5189	17.0865	31.164	29.2009
	128.917	11.3926	positive	11.3064	11.5042	11.2142	12.9457	12.5051	13.567	11.5409	10.6026	11.1513	13.6152	10.4101	11.9289	10.7926	11.664	5.21661	5.75538	6.10744	12.5751	11.3374	14.1584	12.5115	13.6109	14.2909	10.9719	13.6279	10.8056	11.7223	11.1469	10.7561	10.8755	11.7341	12.2806	11.5771	11.229	12.2983	10.6474	10.9718	8.45065	8.1916	9.90072	8.27863	8.45605	9.83575	7.11714	7.82851	7.41341
	964.123	9.91867	positive	5.15461	7.05994	12.3968	6.53157	5.29956	6.1099	8.99325	11.9649	10.4878	9.90597	12.0051	10.1669	13.5793	3.94849	3.42903	7.07096	11.369	6.4173	3.09418	1.71901	3.9297	2.85808	4.71243	0.997149	1.24839	5.02695	2.69567	0.603004	0.501865	3.24022	0.215951	0.418495	2.67633	9.18645	8.50596	11.2643	24.9362	14.2649	0.893032	0	0	0	0	0	1.32673	1.96392
	146.472	8.76043	positive	0	5.57444	6.85521	1.5935	3.71095	1.14027	3.29542	4.35341	8.16023	0	1.16387	9.97749	3.21999	0.650608	3.84823	2.13391	4.28212	0.881442	1.4937	1.1913	10.148	0.488179	6.60692	1.83237	0	5.00365	15.8617	1.60817	17.3179	9.61322	3.25154	3.87448	3.98794	6.73755	0.731366	11.3726	0.182042	0	4.33689	0	7.62612	4.89258	0	2.33392	10.5062	7.64923
	763.074	7.8559	positive	15.8941	20.5865	16.2568	28.1058	23.854	26.2724	18.2574	23.4013	27.8889	31.1811	24.841	18.4812	21.7354	19.7084	14.5903	17.1304	22.469	23.9392	24.4028	29.9059	26.9362	24.5325	22.6126	23.8302	27.8138	24.5762	29.5677	27.3927	23.0022	27.2521	22.3262	15.2956	23.7679	21.0203	28.6681	17.292	35.7838	16.1505	17.0155	20.2931	14.0856	22.3367	19.1777	14.4502	19.7851	11.5063
	611.443	6.87642	positive	5.65813	16.3216	2.28446	4.0838	6.98837	16.1508	2.22422	13.3065	2.43076	18.9234	13.9391	11.5702	4.16273	6.18604	6.20762	0.818752	12.5532	12.5663	4.95722	8.48558	6.23955	10.34	2.49867	3.97189	4.01567	6.30912	23.236	8.59514	2.66824	5.79591	6.68161	0.701586	2.90539	17.3474	4.97717	24.5894	8.79724	5.68515	18.3645	2.065	0	5.4132	1.48248	2.35141	2.23336	4.87421
	135.415	9.15048	positive	9.13505	7.47921	12.1805	4.17601	3.47846	5.80738	8.495	16.8675	8.88674	0	8.00274	8.38983	2.59119	1.33851	0.743705	7.47746	11.9265	1.01606	7.4585	2.37121	9.4372	5.39735	1.65876	6.96963	5.81806	7.41998	7.44865	8.85233	8.5487	12.1906	1.4673	3.92353	9.35215	12.0298	5.88851	9.90215	8.36071	2.69054	2.37456	1.07143	0	7.70653	0.693346	9.20813	3.67692	0.66195
	524.809	9.36368	positive	40.9051	47.1161	38.0597	51.3337	46.326	48.0317	35.8145	34.1264	35.1592	66.8144	35.9919	37.8858	39.2293	52.6681	28.2722	23.3121	22.1181	42.8946	47.3086	67.2706	53.3342	59.2641	65.9707	47.6229	67.2392	47.1741	52.5917	50.7677	45.6224	52.8772	48.8469	46.4215	46.2826	40.7128	46.7965	33.4264	57.8125	32.0083	29.7301	46.4297	36.7594	34.2245	55.1827	33.9369	41.6411	37.5413
	611.203	11.5695	positive	7.89612	7.80037	5.55507	5.86678	4.95231	3.1943	5.68919	7.3168	4.77348	8.74347	6.04354	6.04121	8.58831	10.9028	2.47054	4.80398	3.01241	5.49029	3.72485	6.23223	3.56416	4.37383	4.71992	5.55102	7.32901	4.77907	7.6457	3.45303	5.38261	8.66969	11.1465	7.43259	5.20338	7.08093	5.80796	6.95243	5.7341	8.01195	1.05321	3.63331	4.66102	2.43307	6.08609	2.10387	8.60637	3.54029
	525.171	7.36953	positive	5.84812	6.85329	7.13301	7.9759	8.17175	6.95525	6.94148	7.02512	6.19141	11.0639	5.43107	6.8994	7.82107	6.03811	6.7385	4.3469	5.85008	6.32386	8.27276	9.15357	5.74135	6.80165	1.05022	7.5757	6.9121	6.09502	7.15774	6.56543	3.92774	7.96262	6.51424	6.18136	3.71511	8.13211	6.22468	3.6068	3.45915	1.84433	5.8287	4.72544	5.98263	7.52924	2.80456	4.59865	5.35038	3.98168
	290.797	11.5488	positive	1410.25	1429.06	1324.52	1305.92	1309.66	1322.3	1346.88	1205.24	1257.63	1539.79	1293.03	1291.61	1337.06	1394.53	666.58	624.885	588.456	1377.91	1077.73	1351.6	1202	1257.22	1272.46	1268.68	1245.43	1121.89	1170.94	1260.51	1050.11	1188.36	1469.9	1422.5	1324.67	1252.04	1343.18	1221.63	910.253	820.034	771.995	871.793	829.338	750.004	908.499	732.341	774.851	748.585
	487.742	8.65042	positive	7.93798	8.47841	10.5632	12.0257	13.2583	11.6376	8.49502	10.1199	10.4174	2.51997	9.28979	13.2578	9.02359	7.56867	3.53083	6.16435	7.03005	9.57922	14.1162	15.8691	15.5784	5.49862	4.67354	14.1939	3.14376	12.6658	14.9007	12.6751	8.67932	11.788	9.70089	13.5363	11.0785	14.9461	10.6555	12.8182	2.88755	5.24402	8.31412	6.31688	5.642	7.08862	1.03787	8.21282	5.47225	5.42859
	591.262	8.65042	positive	24.6909	26.4711	29.7611	35.7089	29.3588	31.2912	28.2789	38.1028	32.9413	14.0734	25.1115	42.7742	21.9312	21.6907	19.617	21.055	31.8245	27.5459	41.3379	33.0742	36.0218	17.8136	18.8231	38.2822	18.147	39.2756	40.1522	33.9522	38.7589	35.9242	28.7143	26.1812	31.1638	33.7797	32.1883	35.3798	18.6881	17.7246	18.0088	14.9137	14.9166	16.4235	7.17785	18.5559	21.2352	11.4938
	627.534	11.5764	positive	16.8166	9.9237	3.47177	3.99752	10.5242	7.59872	8.17985	8.76145	8.66588	4.96647	8.21389	10.6144	10.1519	4.28347	7.32452	5.73305	3.46317	10.4525	5.18572	3.66594	6.81464	7.38966	8.99473	7.31313	5.50378	8.82909	7.54398	5.46622	5.90371	7.95681	9.89678	11.4596	3.90375	4.72088	7.69641	7.09019	10.5371	13.1529	4.2553	8.60901	4.03132	7.77956	10.7345	5.14145	6.35029	6.03168
	427.362	7.84903	positive	3.44807	5.78071	4.47741	4.54312	5.35611	5.70504	3.34729	5.40666	4.46465	4.31081	4.65601	5.9339	4.27324	3.27177	2.55349	0.867226	6.08645	5.87525	4.08509	5.6552	4.73037	4.32916	3.20162	5.87338	4.62792	3.58915	7.053	5.85535	1.65391	6.95246	3.2325	1.49571	3.69681	4.62257	4.21435	8.14957	6.5021	5.06334	4.72649	3.52947	0.976126	6.53681	2.12213	3.54011	2.89464	4.98106
	476.277	9.53358	positive	6.01212	5.80037	10.0712	3.33835	0.899081	4.93761	6.27605	8.26929	7.34219	9.73344	7.14224	5.63907	6.10093	2.72823	0.930522	4.44739	4.03185	6.79522	7.08942	5.26576	4.99448	6.61926	4.72001	7.59425	5.94509	5.05573	4.76506	3.15837	1.6843	9.26088	2.66761	5.35113	5.85483	2.96829	8.66116	7.49245	5.07861	7.03288	4.06105	5.04178	8.08658	1.41779	2.64034	3.19887	1.34054	4.29525
	882.865	0.614883	positive	5.64405	3.06138	3.59393	2.97108	1.79241	2.66348	2.47777	5.90603	6.87435	4.07445	3.404	3.44544	5.17654	4.36702	4.04683	1.57564	4.3402	2.65461	4.75264	3.12629	0.99835	2.05391	2.77509	6.53565	8.44321	3.39525	4.80941	6.61039	3.81444	5.7584	5.27273	8.56578	3.63224	4.4751	2.31125	5.63648	3.46098	5.40036	1.83449	3.78036	1.88604	4.74883	3.00654	4.17795	0.726238	4.23818
	781.874	0.614883	positive	3.28805	2.23916	3.66949	2.9749	2.86326	3.42441	2.81302	1.93203	5.09408	4.87004	1.86647	3.9137	3.95041	4.76131	2.43212	2.92858	4.62091	3.71844	2.98662	3.23276	3.74352	5.83113	5.67763	4.15961	4.51617	4.29804	4.75203	3.83604	4.081	4.12433	4.31259	3.78496	3.57807	4.78747	2.31733	7.38883	1.77439	5.00997	1.64346	3.71162	1.61244	4.829	3.74248	3.08438	3.32816	3.38056
	232.968	11.5488	positive	83.1093	91.2107	80.5541	83.8926	84.0615	90.2163	74.5704	80.3527	78.2308	107.991	75.0354	76.1395	83.0891	86.3689	163.201	152.099	135.322	76.2433	101.99	103.878	93.9232	102.141	98.366	101.968	123.938	98.6114	100.283	92.9019	93.485	101.675	92.2196	88.1125	93.0948	84.7152	87.6809	78.8932	125.972	155.193	142.395	166.51	149.305	142.871	171.831	147.269	149.064	156.002
	581.812	11.5901	positive	10.9622	11.2306	11.2965	10.8553	9.2549	15.2607	7.38402	8.39672	12.1913	16.1061	7.64014	7.86619	10.8611	11.6989	4.90515	3.60099	5.3947	8.78252	8.48793	12.4745	10.9291	14.6321	14.1594	7.02026	7.49538	10.6616	9.90225	13.1147	10.5453	6.71763	13.0284	10.0806	10.6225	9.11475	9.22968	10.6254	9.76768	3.6669	10.8742	3.9136	6.62165	5.36058	9.91865	1.77187	6.43415	11.175
	293.284	7.39703	positive	174.311	25.8074	67.0156	39.7103	37.1102	92.3944	8.9654	10.126	20.5288	123.388	90.9121	171.185	68.0869	142.164	82.6825	60.5943	73.301	65.6504	30.9022	194.8	44.4773	38.9397	210.067	126.703	112.593	81.9673	18.6723	21.401	48.6455	105.888	65.6467	78.8301	87.2289	26.9001	18.8216	59.98	127.618	72.8876	100.12	117.184	87.0273	162.729	45.9314	84.1179	158.769	144.143
	471.796	9.01977	positive	55.0576	53.2826	51.341	65.2786	56.0028	68.4916	48.475	52.8244	50.6194	87.9379	48.9103	47.9634	49.4879	60.433	46.9742	45.6418	38.6495	51.3683	85.8932	87.2549	69.6699	87.2404	81.6573	65.9161	99.3233	77.9147	75.2798	69.1093	70.3812	74.5785	59.0531	49.1248	64.6039	58.0145	56.4812	44.0867	109.926	48.1866	48.7011	62.3737	51.6434	50.9652	64.1364	48.9044	50.6879	50.1411
	286.062	11.5695	positive	6.90179	3.86044	4.57963	5.97963	4.24204	6.17418	4.25712	4.58944	6.31174	7.08201	5.86141	5.23791	3.63287	4.84737	5.05543	5.145	3.82864	6.21463	4.38424	6.98549	6.39348	6.39251	5.98855	6.10552	3.86563	3.68032	4.38478	6.53086	3.74994	4.43728	5.44223	5.79922	5.2408	4.88416	6.07995	3.99299	4.32317	4.0906	5.7895	8.95052	6.50626	5.80485	6.05204	7.63699	5.775	6.79658
	127.469	8.85668	positive	75.4505	67.4481	52.7129	80.9654	72.9062	96.7028	55.4048	61.415	47.6094	53.7005	64.4665	67.1555	31.7179	71.4481	74.9368	101.468	124.492	44.3033	84.6776	88.7928	106.02	59.7331	54.7223	55.6824	68.6308	95.0828	84.6233	82.518	88.6954	72.3614	52.899	50.5414	74.6227	71.3818	71.4739	51.8736	93.0454	77.7702	97.8426	72.785	30.7381	97.479	80.4229	56.1121	65.7709	24.8868
	531.22	8.301	positive	9.37428	2.51226	31.1298	0	0	5.37125	6.45599	8.50168	2.18312	11.4446	3.39422	9.64263	19.6257	4.11856	4.16809	0.922716	6.04698	4.09736	0.240115	13.0664	1.96855	17.2277	4.16103	5.95463	3.42776	9.84324	2.89663	0	0	24.087	0.816443	2.39081	5.03827	1.92756	0.592565	8.38388	7.46451	4.1812	5.66348	2.28535	2.16194	3.40781	0	3.46078	21.3278	6.2507
	658.491	8.7398	positive	15.4091	20.0477	14.5078	16.0507	16.1644	15.2842	9.90046	7.52691	7.74561	23.714	12.0778	6.97589	10.6583	15.4346	7.20023	5.83788	7.20143	13.9132	12.1657	13.3599	5.13033	17.3553	11.5017	12.2466	14.7078	6.65361	8.28704	14.4817	20.0551	5.38409	12.1057	13.327	11.3461	13.2093	11.2116	6.86199	10.9835	9.37624	8.71128	7.71535	10.5304	4.0229	7.77215	8.1809	9.47154	9.80572
	653.961	0.979267	positive	14.1611	12.2231	12.1995	13.8787	14.4998	13.2892	8.61499	10.9754	11.6621	15.4734	11.4661	10.596	12.497	12.975	14.6274	15.2916	25.9427	10.4466	20.3583	17.0518	18.996	16.515	15.4725	13.8604	20.7228	16.9853	16.9209	14.2512	15.9977	17.1159	11.6314	12.5012	15.1321	12.9457	11.5223	15.419	22.5777	9.94259	10.1921	13.6023	12.4546	14.2403	16.4134	9.36309	11.4888	11.3024
	130.961	8.84982	positive	24.4017	24.3605	22.993	22.6458	22.4464	26.9837	19.4893	26.5329	19.1442	12.1376	22.3075	19.7418	16.2627	27.3816	30.0911	46.4033	49.3981	17.448	31.5247	25.1059	27.2762	35.7999	29.4883	29.0654	40.5834	38.5398	31.7075	36.8339	37.7078	30.9752	23.9046	29.357	33.0165	22.269	22.9164	17.9766	34.4813	22.5144	42.2454	33.1265	14.3044	42.5773	32.5223	31.1924	27.7158	22.8962
	281.008	0.614883	positive	3.66653	4.21545	4.59938	4.70416	5.20811	6.30474	4.55543	3.81417	4.36818	6.19059	4.52234	5.10277	4.52793	4.42727	3.72079	3.72445	5.75946	3.62132	6.35228	6.24341	5.86268	6.44782	5.62771	5.29211	5.23227	4.95684	5.27665	5.03492	5.41575	7.326	4.72117	4.64595	5.40831	5.68471	3.37826	3.49844	7.91055	5.16751	3.96358	4.70597	4.53587	5.46278	5.25987	3.87554	5.1711	4.61021
	769.558	8.83607	positive	1242.3	1345.26	1236.36	1566.1	1456.8	1432.24	1222.57	1236.9	1333.16	1555.55	1221.4	1258.53	1275.77	1361.62	2386.28	2257.48	2288.71	1317.67	1603.49	1653.15	1544.27	1467.56	1451.47	1506.4	1480.51	1586.1	1577.02	1467.17	1414.13	1456.07	1505.61	1327.22	1426.98	1224.9	1368.75	1153.45	1422.51	1895.34	2498.73	2451.43	2305.94	2432.13	2737.91	2198.06	2257.33	1945.26
	473.736	9.11612	positive	10.1684	13.9611	12.3137	12.5261	13.8542	16.6275	10.5272	9.76054	10.7544	19.7119	10.3324	11.4529	9.52013	12.4267	8.44277	7.86018	5.77637	12.2398	16.639	18.0836	14.3748	13.0232	14.2164	13.4994	17.0276	13.741	16.1364	14.0985	14.6999	16.5823	11.8902	12.6792	16.5393	14.0752	12.641	11.9988	15.2453	9.51555	9.81426	13.378	11.4721	13.9538	14.2969	10.5156	12.0673	9.58792
	841.927	6.22507	positive	44.9552	30.7378	60.1212	29.196	20.8892	55.0076	38.4964	63.9369	59.6763	0	76.3308	33.044	39.7947	27.8939	62.912	58.401	32.9286	82.5256	60.7958	57.7186	58.8048	31.6228	67.4334	66.066	47.1587	108.236	45.7812	100.276	113.641	61.7168	25.1827	58.534	83.3271	74.9593	53.1106	65.7343	47.6071	39.5063	22.3475	36.3387	7.49332	48.4646	14.3728	60.1344	50.3712	22.7384
	325.636	6.95203	positive	3.85449	2.19806	4.49465	4.64673	2.88304	3.90943	3.15369	3.26297	4.89624	0.202176	4.22648	2.96355	3.45939	3.91745	2.91127	2.63632	2.75494	4.62663	3.77045	4.50013	4.76809	6.36599	5.61571	4.88483	5.52417	5.37514	2.81864	4.98086	6.04694	4.93018	4.43237	5.7904	4.85375	3.95655	3.16142	3.21495	4.05815	1.96052	2.93833	3.17478	1.59768	2.54415	0.959725	2.91236	2.74323	1.58736
	822.239	8.69168	positive	14.1527	12.921	12.9639	12.8047	13.5256	17.0216	9.01582	11.8654	10.7518	14.8296	13.2998	9.3113	13.4821	13.196	11.3714	10.2844	9.51289	12.8952	14.9431	13.8339	13.7386	15.6976	16.6254	13.6064	17.434	14.0299	12.0195	14.1746	12.0801	13.0755	12.5631	13.2249	13.3415	9.35849	9.3203	10.2871	17.3042	11.0872	8.03418	11.9541	11.3524	11.4987	14.5482	10.2973	6.79005	10.9432
	131.879	9.13673	positive	10.9707	11.2604	19.5235	1.45698	2.33782	7.19298	12.6805	22.1564	11.3668	0	6.49941	13.0788	0	0.793673	0	7.709	12.402	1.2553	8.21983	1.74228	15.4164	2.92555	1.11965	5.66261	5.58896	6.78271	10.746	9.58959	9.32648	18.9754	2.02244	1.99616	8.76701	21.1422	6.29187	12.2413	7.54051	2.9943	1.91303	0	0	8.70975	0	5.30245	7.5915	0.82642
	77.3815	9.1711	positive	4.20705	3.57935	2.62843	3.40773	2.94448	4.42481	3.07836	2.25453	2.7987	3.52813	3.4406	3.09121	3.0973	4.51709	3.16662	3.30532	2.13133	3.32807	4.05135	3.65758	4.21309	4.40629	4.56964	3.9897	4.91175	3.78625	4.09826	4.51893	4.05197	3.97493	4.64925	3.58108	3.87639	2.9657	3.7402	2.83496	4.83029	1.27077	2.30496	1.61324	0.914276	2.04455	3.95829	2.95852	1.43428	2.41103
HMDB0014803	106.69	8.88418	positive	2.06148	1.26682	2.53812	0.547905	1.42446	2.69868	2.11002	3.01159	1.63019	0	3.05976	3.38493	1.32331	1.85843	0	1.48479	3.35807	0.297289	0.828766	0.410248	1.16435	0.0861597	0	0.428079	0	0	0.269797	1.10929	0	0	0	0	0	2.65172	3.57272	2.94245	2.3341	1.83148	0.255299	0	0	0	0	0	0	0
HMDB0040094	113.622	8.8773	positive	3.55461	0.721771	2.52187	2.72511	1.80038	3.76115	1.53066	3.97051	1.34672	1.04757	3.08787	3.09447	1.15623	0.729293	0.849212	0.754922	2.77785	0	0.339607	0	1.96182	0	0.30822	0	0	0.685191	0.245624	1.16142	0.718508	0	0	0.276065	1.43847	1.70688	3.39713	4.33827	2.34993	1.06954	0.575091	0	0	0	0	0	0	0
	250.96	11.5488	positive	77.1413	81.9768	75.902	89.1558	77.9483	90.616	79.1595	79.0596	76.6478	108.59	79.9495	75.8276	82.8245	84.3764	169.387	151.407	141.04	79.833	107.761	100.397	96.4573	103.18	101.267	97.9544	121.915	98.0056	100.531	93.0994	95.426	100.372	91.9746	83.3386	88.1468	85.0601	82.0304	72.8563	121.617	144.807	141.842	168.284	156.074	147.526	180.682	150.701	157.991	158.077
HMDB0052343	947.793	2.90368	positive	59.441	112.362	50.6943	46.9011	57.6067	91.4268	56.6314	107.573	106.822	28.3945	79.778	44.8643	50.854	54.3436	56.9413	92.4732	56.9994	61.1378	67.0195	38.52	60.881	52.7607	32.4124	57.0992	31.0653	56.3884	75.5498	44.4015	77.7713	69.2923	31.0638	32.6022	54.9489	100.321	58.7338	77.5107	55.8146	13.63	16.1472	4.21452	8.90123	15.3033	2.03872	7.22649	7.18699	11.2556
	591.304	5.80023	positive	12.067	12.9995	12.4957	7.64863	8.64432	16.9794	6.45795	13.4205	8.747	0	24.652	3.23033	14.9592	10.8497	9.00067	8.58682	4.72422	8.62351	10.5572	5.07091	8.13798	8.46728	19.9311	20.5808	14.5481	14.8114	11.3824	25.896	14.3042	14.314	2.74755	16.4594	15.527	12.8632	3.16706	8.83477	12.0754	9.32946	11.2957	5.44771	3.60806	6.54049	17.5425	8.58664	8.2773	6.31629
	681.494	8.60222	positive	11.0206	8.18949	11.0325	8.58153	9.42191	6.85449	6.85876	9.37507	10.4084	6.33541	8.77181	7.71603	6.94754	10.5885	3.64855	5.59762	7.90177	4.88316	10.4319	6.52339	7.89673	7.92626	4.51744	4.35863	6.85027	5.2504	10.0375	12.3509	7.27864	7.4989	7.23471	5.38061	8.20116	9.67495	11.5612	8.91007	7.31401	7.02936	4.36995	4.25473	4.7788	3.50536	1.51465	5.91928	1.08749	5.56879
	440.872	9.39118	positive	122.793	121.343	96.0038	128.955	118.317	140.363	104.801	86.9822	100.567	187.545	103.385	103.325	116.065	136.666	111.814	85.7408	78.8717	122.313	149.672	173.487	129.736	137.427	156.101	125.726	171.231	117.555	129.227	128.025	118.593	126.754	144.33	133.713	134.381	110.673	121.786	96.2912	214.389	102.892	105.178	154.582	131.2	111.051	187.158	110.435	135.041	119.758
	779.682	11.5626	positive	9.99066	8.16817	7.88371	8.11385	4.51508	7.00099	3.21669	10.8007	8.03407	9.31805	7.78038	6.99812	5.60212	8.95255	7.94273	8.27295	7.06298	4.85526	8.59492	10.339	6.09343	6.28424	10.531	8.64208	4.20802	7.99521	7.78513	8.86476	6.14526	9.2853	9.28944	13.1533	5.8809	7.57565	5.36232	5.73364	10.7274	4.83684	5.62335	9.93149	7.45161	10.7718	9.09933	7.2678	5.95556	5.86569
	566.709	11.5695	positive	10.0057	15.5395	7.85945	11.0576	4.78214	6.61205	8.0696	10.0324	9.75904	14.9944	10.5862	13.549	11.0011	9.27758	7.28081	6.70615	10.8656	9.87673	6.17282	13.2712	8.68089	13.1237	7.79137	11.0883	8.27609	11.1041	10.0803	7.45329	8.96947	6.70792	13.2596	4.11766	9.99352	8.61371	8.16076	11.0307	12.0628	11.0022	3.261	5.10103	4.04093	9.6237	6.8507	6.16608	8.22654	4.61963
	564.316	6.35573	positive	2.27993	3.49357	6.09766	0.462617	1.28468	3.39546	1.67022	4.20873	3.36395	0	3.19978	1.19889	5.36209	2.36719	3.61745	3.07356	1.45957	5.60002	2.84066	0.715601	3.47478	4.29185	6.16845	6.31184	5.7947	5.93305	3.41933	7.29547	4.91673	6.97532	2.99072	6.52002	6.12399	4.33671	2.72511	2.43241	3.41728	1.9928	2.37802	2.13401	2.01346	2.41071	2.09209	6.10832	3.90424	5.18164
	843.666	9.75367	positive	4.04519	3.09006	22.2932	3.18139	0.000269976	1.11227	6.33909	43.8986	0.702619	15.2265	1.07013	4.37844	82.4234	9.98296	1.66938	26.6262	19.0649	20.2065	2.57471	0.825744	0.594147	30.4259	3.55202	3.64813	28.8319	14.4783	2.40682	7.98228	1.28271	17.5434	0.0346407	4.76141	2.19514	2.32056	3.40489	13.7219	35.6266	2.38757	1.74597	1.62397	0	0.460449	0.706156	23.3636	11.4781	7.05129
	802.893	8.6573	positive	9.73258	6.26374	7.25122	9.41677	11.0326	9.52427	6.77506	7.38065	7.90804	12.8293	8.62807	4.53753	9.44012	10.6205	7.23617	7.55824	0.332463	4.66002	8.86179	10.5091	10.2688	12.0554	13.6046	7.95101	14.6519	8.55331	8.84126	10.9212	7.63617	10.4616	10.0218	11.0641	7.41719	8.11849	6.8923	6.57178	15.2939	6.54256	7.76324	7.65209	5.98939	6.75244	8.97637	4.9739	7.97111	5.82829
	291.648	6.79393	positive	1.05318	0.623868	1.67103	1.0226	1.18923	1.75391	1.30269	2.00388	2.41968	0	2.95037	0.762102	2.24283	1.62251	1.23575	0.889334	0.448517	2.88465	1.86067	1.51353	0.91403	1.36414	2.71147	2.1843	1.6061	2.72319	1.59527	2.99652	3.61954	1.64673	1.00966	2.70776	2.95402	1.63098	1.47932	3.34424	1.07788	0.565188	1.19014	1.02519	0.401869	1.00717	0	2.81302	0.295219	0
	474.833	0.539267	positive	17.8488	20.258	13.205	17.2384	24.5432	15.0787	7.92257	8.90647	12.202	15.21	24.8979	18.2248	19.4023	19.3926	27.3326	20.0491	39.15	13.6954	16.5912	17.1426	15.8355	10.5447	15.7606	17.9603	20.5192	13.2127	17.7844	13.7314	14.0253	23.5256	7.87447	11.841	18.4173	17.3649	11.071	27.944	7.62551	11.4678	11.0994	28.1836	8.33741	34.0372	20.9098	26.0088	21.5001	21.5552
	631.573	9.54733	positive	8.33766	13.5394	3.75031	10.4067	11.6071	8.89866	8.95277	7.73984	7.5408	11.8592	6.69319	6.93888	8.09162	8.03862	6.13605	4.11822	4.61088	9.93723	9.09595	12.7091	9.11116	12.2166	11.8293	10.2604	11.2496	9.23285	9.82575	12.7599	10.5736	8.80608	10.7047	12.0083	11.0955	9.87445	6.16391	6.52666	8.67008	7.38035	5.79509	9.90341	7.3827	8.03567	11.6752	7.06465	8.96953	7.58036
	847.094	9.45993	positive	2.65406	3.27903	3.62865	0.495195	0.586677	0	6.19868	6.52055	4.36043	0	2.0798	2.10058	3.46398	0	0.405578	0.663845	0	0.908186	0	0	0.63885	0.596436	0	1.74745	0.360511	1.54184	0	2.91142	1.77828	1.10296	1.06932	0.749901	0.802406	2.93361	1.93556	2.61637	2.69497	0	0	0	0	1.42792	0	2.4829	0	0.231081
	827.58	9.343	positive	7.45138	4.86819	33.4035	27.7419	15.5178	7.74528	22.9376	34.0818	23.5334	10.9659	13.3462	14.6387	47.5249	6.09579	8.74132	6.53981	9.75564	11.0186	17.5247	6.38201	8.31256	12.1837	6.28261	7.30357	1.85898	18.0136	6.83492	4.19698	7.10907	20.9962	0	12.0538	3.83943	14.314	8.52689	27.2243	16.1177	13.289	12.4408	0	6.72903	5.2481	1.44418	9.40612	2.71857	6.77323
	741.21	8.51972	positive	3.46347	4.53575	3.40494	3.87959	4.22951	4.01337	2.94776	3.55436	2.91638	4.25524	4.53742	3.61906	4.60852	4.10661	3.78747	2.89659	1.38083	1.62133	3.78947	4.64329	4.21113	2.74389	4.2214	4.16411	4.59663	3.44254	2.47853	3.57646	2.89943	3.72645	3.36114	3.1802	3.67095	2.96826	2.60881	2.29595	3.99656	2.03932	1.64339	3.88797	1.88508	2.41868	4.16521	3.81344	2.40587	0.832544
	691.518	9.09538	positive	4.60945	4.04562	3.3419	17.7852	13.8023	11.1893	4.93325	6.24418	3.73935	6.4116	7.96285	7.43329	2.29989	15.3763	3.97818	3.1788	3.18798	11.3753	13.3227	13.7246	10.223	9.17716	6.34377	8.84909	5.29669	12.6132	3.82944	8.62717	14.9938	3.7722	12.595	5.4266	9.7242	8.38746	7.97052	7.92858	2.82882	5.14861	5.91102	11.0188	2.99317	11.7456	4.20291	3.10879	7.44257	2.21622
	786.927	9.16423	positive	153.019	113.438	79.4045	148.442	131.813	100.679	144.042	147.286	120.564	31.4923	192.388	136.937	84.8648	151.507	8.17987	46.9241	65.5757	126.45	56.7257	66.5155	78.466	76.3519	67.7269	111.908	46.8866	80.7815	77.1624	118.259	112.871	68.9812	85.8463	135.877	129.829	100.045	128.93	149.122	36.7352	38.8703	106.557	50.164	20.2602	87.4651	31.8939	44.5852	24.6483	22.1403
	587.717	11.5695	positive	7.19604	11.7211	10.8999	12.7425	8.49304	8.94122	14.1898	8.00727	9.13517	12.1898	10.945	9.66034	10.2758	14.2591	12.8078	9.05323	8.02393	11.3124	10.7443	12.1022	4.77168	14.3025	12.0846	13.1298	15.5478	9.00107	10.6059	7.44185	12.7429	15.5182	10.2413	12.1275	9.54125	11.0504	11.0923	7.23671	14.4957	11.2772	6.61387	10.2501	17.7208	6.55642	13.7939	11.746	9.14836	6.00229
	271.799	11.5419	positive	315.95	317.875	287.942	294.157	294.195	298.66	302.549	274.343	280.479	341.07	289.008	285.876	302.454	311.26	161.466	156.592	143.118	308.368	222.859	308.102	268.478	276.565	288.15	278.386	264.313	242.453	260.013	285.367	225.04	268.446	334.72	323.25	297.677	278.186	305.895	275.519	185.557	196.832	183.17	212.658	197.028	183.399	220.123	179.369	183.722	177.268
	872.648	9.84992	positive	2.50049	31.511	42.8259	6.51284	33.0753	8.46694	4.31782	18.4089	4.46639	0.561529	9.48571	30.671	24.866	3.71763	21.1429	1.03531	2.53841	2.31502	2.40068	0	5.9181	7.64984	8.69446	4.87904	2.83333	2.70253	5.41927	4.35766	3.80874	9.06775	0	6.46164	7.05455	14.6671	3.56926	8.21651	14.561	6.33423	21.5622	0	13.1004	2.74814	0	0.480214	6.44685	3.55623
	144.983	7.62208	positive	17.5274	17.2821	17.3139	17.0224	19.0902	19.6206	15.7483	15.1387	16.6095	21.4663	15.5835	18.4604	16.2314	16.7015	10.0262	11.813	10.047	15.4563	13.0701	20.8651	15.1412	16.8235	17.3666	16.3448	14.7552	13.8751	15.2701	17.6926	13.6417	15.4379	18.6524	18.5484	17.3616	18.1553	16.6965	14.1503	13.7429	10.7753	15.0581	15.3217	13.8183	10.0099	16.1242	9.47906	12.0915	11.7502
	685.201	11.5695	positive	4.63631	2.6173	3.80018	3.85943	3.93214	2.8759	2.40309	1.51984	2.32398	4.03594	2.69627	4.11754	2.23885	5.14343	5.29011	0.353824	5.28866	0	4.79039	4.55234	4.12211	1.81602	4.05022	4.69341	5.9604	3.15594	3.56792	1.49834	5.72852	1.62656	3.54285	2.23111	1.29749	5.19709	4.31232	1.92296	4.38305	4.10568	3.31762	1.45026	5.52535	2.08504	6.45547	4.19228	3.78203	2.11067
	331.111	5.80023	positive	4.79349	6.04384	3.10338	3.02654	3.95969	5.61527	3.04025	3.24968	2.6424	0.307553	6.94391	2.96739	4.43579	3.67442	2.25551	1.1886	2.52278	2.50366	3.39566	3.7461	4.31708	5.79926	7.28728	6.86391	5.15994	5.12096	5.0691	5.73521	7.11358	4.33913	3.08819	3.61921	5.25546	4.55482	3.66973	3.71021	4.08779	2.87009	4.57638	3.9763	1.61254	2.57277	6.91044	3.32002	2.63346	2.56283
	548.362	1.91078	positive	16.6333	2.87087	2.53192	33.76	154.006	4.13797	3.50208	3.25826	3.35303	5.75049	3.21941	2.95976	4.63875	2.8075	59.1433	9.2235	6.2761	11.2723	28.7182	3.82594	4.03387	2.90225	12.7187	34.1309	5.29016	11.8767	2.05702	4.23044	22.4679	3.34672	3.31327	2.45135	7.99657	22.6963	3.32569	52.1402	0.751766	2.8653	3.30153	3.96976	4.63921	27.8161	3.85892	124.948	4.26863	5.44665
	661.483	7.47958	positive	9.75981	4.65856	7.66001	6.57278	13.3711	6.49355	6.18354	6.33608	4.85803	6.03628	14.7894	9.62348	8.27194	7.216	10.0637	7.14806	4.53615	11.1463	7.68445	8.31135	7.78696	6.10216	20.1909	6.67992	10.7561	12.1207	5.99126	8.63771	7.45048	9.69652	6.88412	3.21797	7.53204	5.54221	6.82461	15.9983	16.2936	6.99549	6.19371	26.1541	17.5064	21.2366	17.1173	17.0342	10.0992	24.1977
	600.706	11.5695	positive	12.6639	14.5319	16.0186	10.6246	12.8661	10.9264	16.6984	17.4168	17.3889	17.3542	19.3917	16.7359	15.2213	16.0839	16.2594	11.7737	7.57429	12.1602	14.8172	21.4384	13.2013	12.5573	13.9652	14.9932	20.5267	16.7984	20.877	17.5804	13.8779	15.4194	17.4435	20.1674	19.253	11.1282	17.4524	20.0003	21.9465	13.3213	12.2824	15.2882	17.3604	14.1588	20.1728	11.4686	19.8703	15.3032
	573.482	8.61598	positive	28.1051	16.8418	13.4811	20.8983	13.1186	15.6779	24.9663	43.2938	25.2447	7.66816	18.954	21.6808	8.9903	20.2192	9.5936	16.6444	12.849	26.6693	22.3822	14.6996	20.3025	22.0695	43.4485	19.8952	49.8746	26.1232	14.6252	22.7987	38.6385	26.0264	25.22	26.9843	32.6557	21.0555	23.7125	22.7689	20.3165	7.85563	7.36978	23.3443	5.07723	11.401	3.76029	21.1814	14.9517	12.3091
	716.418	3.86237	positive	0.109003	8.96396	3.7356	0	5.26267	0	0	5.23865	3.14221	0	0	18.5844	0	0	0	0	0.963274	21.4084	1.32511	0	0.743529	7.95854	1.04207	1.47702	1.56679	0.721919	7.43002	0	0	0	37.0639	2.23839	1.52868	0	1.02927	1.23316	4.1807	0	0.639402	0	0.662697	2.0526	0	0.424329	6.62209	11.2172
	812.946	6.22507	positive	18.4528	9.13036	22.9221	7.03239	7.1603	20.8969	13.0998	21.2224	20.1989	0	25.2746	12.906	14.5319	12.7862	23.5793	21.3886	12.7725	26.1471	19.1222	20.4994	17.0171	9.80039	21.3161	24.0736	14.7097	42.839	14.0676	37.5125	40.646	22.4776	10.9776	18.2977	31.4374	28.6629	18.2707	24.9471	14.9258	11.1939	9.29418	11.7058	2.83019	18.3762	6.34125	24.8249	14.2433	6.43603
	570.712	11.6382	positive	25.9817	29.6417	24.8304	24.5518	25.0816	26.4562	24.9871	23.5506	25.1362	33.1001	25.632	22.2606	27.7252	27.1062	13.3633	13.1572	11.4325	25.0579	29.4858	32.3119	23.9413	31.3996	31.7296	26.8624	32.3498	27.5858	29.4389	29.6066	25.2487	29.8886	29.726	23.8399	28.2659	27.5115	24.4492	21.2834	30.5609	14.7369	17.51	17.114	17.4324	19.4145	24.4123	20.8521	20.4018	14.7861
	155.103	9.1711	positive	14.64	7.82434	4.17656	15.4542	10.7207	7.3452	9.55921	12.8774	9.65819	1.68198	17.0859	10.2781	4.0528	18.3459	2.57061	11.8203	12.0087	8.43668	15.1147	8.21036	7.63402	15.1238	8.32919	14.6777	13.2366	17.0675	12.3377	14.2722	19.3869	9.73886	8.40178	9.99327	16.863	9.01626	10.9572	13.775	15.085	3.49631	11.0142	6.94332	4.23196	8.6417	4.99666	5.55352	1.07394	3.6212
	465.723	11.597	positive	7.29079	9.72038	7.16133	9.90981	8.11972	6.8343	7.35962	8.71397	10.0144	9.88413	6.38763	7.0849	7.71702	7.9691	4.38349	4.32602	1.89799	8.04069	8.79009	9.96913	6.69657	9.792	8.91171	6.68937	10.3843	7.56402	8.49927	7.80233	8.97444	8.65571	7.55178	6.54535	6.34265	6.03612	7.76485	6.22771	7.60562	6.05484	4.48511	4.76984	4.42175	8.43219	8.12209	4.67944	8.91528	5.18128
	497.386	8.39108	positive	5.73028	4.83068	5.78555	6.51433	5.08233	7.90655	5.58706	5.84863	5.06538	6.46474	4.23476	7.63547	7.20985	7.28138	1.51163	4.60271	2.89502	6.49446	6.66888	9.35152	7.61932	6.45026	8.26685	7.81353	9.58838	8.87574	5.29156	7.91823	6.64204	9.32596	5.68394	7.55581	6.10267	4.60569	6.21359	7.20544	8.76742	3.86636	3.85345	5.94238	4.58959	4.38813	5.45784	3.15544	4.68741	6.38003
	304.812	11.5488	positive	605.233	611.233	567.367	559.39	563.856	562.842	577.31	516.736	541.202	649.003	553.108	556.25	578.142	600.835	320.587	290.638	274.819	587.656	408.088	567.189	496.464	509.01	528.707	534.311	484.095	449.859	488.439	534.801	416.808	500.371	622.993	608.838	561.157	536.239	582.32	527.612	332.292	389.378	365.279	401.73	381.096	354.33	432.074	331.724	361.936	342.536
	441.336	7.60147	positive	8.27309	7.25719	2.98922	8.44887	7.40001	19.0343	2.40016	6.1977	3.58559	6.478	9.06847	12.3847	4.48211	17.6819	5.56225	3.52402	3.78385	4.48161	15.9415	9.61479	5.94368	19.9681	7.12002	5.28264	10.9193	6.39552	5.15496	7.81023	7.16492	4.87816	5.45189	3.75655	4.00994	3.7507	5.3746	11.3059	6.69285	5.89985	8.67589	5.34784	3.48112	3.93279	8.85455	8.4186	3.47959	4.2791
	288.289	3.72488	positive	71.431	2.39294	600.52	380.852	27.2912	3.5561	6.12898	2.60159	7.29754	18.0089	703.085	579.574	8.43973	46.8675	2.03037	250.5	4.35961	2.21973	1906.21	9.8275	66.4282	548.578	133.402	95.7187	6.97901	2.99024	7.57066	3.7844	197.69	5.3208	5.05079	2.37528	4.97181	1.72285	2.39006	5.00949	34.133	1.64523	0.39024	17.5296	10.194	13.3594	2.72925	2.10443	7.02969	23.9029
	671.559	10.0199	positive	6.41587	3.5764	14.0599	6.47938	4.5306	4.29361	9.02277	10.1765	6.83932	6.58963	7.04487	2.79442	4.43289	5.45192	0	2.29151	1.8278	11.2337	5.63283	13.9724	10.0342	23.2364	1.87824	13.7071	2.21102	15.2749	0.726337	2.38418	0.841263	17.3025	8.78147	4.14279	9.85972	10.3297	3.4006	5.70536	2.2837	7.74168	0	3.91629	0.383183	15.2534	0.312859	3.21833	19.7918	2.68121
	130.7	8.84982	positive	55.4735	52.9553	46.1803	45.2444	47.1434	55.0287	47.3435	56.7353	41.9128	27.4117	49.1604	39.7046	34.0145	63.053	60.6835	94.7536	103.131	41.9654	63.1559	55.0664	57.1167	78.5221	65.0397	58.647	86.238	77.6517	65.8559	75.6632	78.2414	64.5371	48.5961	64.5134	68.3205	50.7231	50.2849	38.801	68.6563	48.8092	83.3461	65.4067	31.84	83.0845	69.9678	63.904	57.5244	44.1855
	806.831	8.91175	positive	401.03	366.474	159.407	160.431	563.075	319.087	556.594	477.959	238.886	84.7867	222.875	260.666	107.974	139.524	109.692	39.5826	72.7793	281.473	135.632	380.917	329.232	59.7604	300.758	136.856	172.495	179.481	257.66	236.23	248.954	226.974	483.466	358.482	326.792	511.008	289.089	381.244	265.843	224.117	51.1827	108.688	30.1903	207.863	24.3351	215.272	206.569	62.6442
	127.341	8.85668	positive	102.889	88.4131	72.1713	108.167	97.617	130.928	77.7541	83.3186	66.4833	75.5047	85.1212	88.7717	41.81	96.7493	103.4	133.319	157.993	58.7588	108.732	118.139	138.38	81.1878	73.1796	75.4896	88.5269	126.441	111.768	113.693	119.227	95.483	73.7879	66.8196	97.5279	96.858	94.8239	67.5009	125.935	104.121	128.26	98.9901	45.7504	132.007	107.279	77.9577	88.6854	34.2035
	560.005	0.614883	positive	4.7652	3.19004	4.66347	4.33881	3.7158	3.64135	3.53131	4.46156	6.2562	3.60088	4.71033	2.64648	4.81827	3.56017	5.84851	5.45449	3.34633	4.66179	5.68494	3.39373	2.77877	5.71371	7.76872	4.89281	11.496	3.49421	4.16276	8.05939	5.30018	7.54888	4.01287	7.98183	3.45985	4.01022	4.0853	2.10579	6.06631	5.64417	5.10289	4.15756	7.35622	3.06571	4.03909	4.96729	5.15587	5.72639
	856.792	9.49432	positive	12.0412	10.1903	7.0957	15.2422	25.7767	19.6203	6.27645	8.33234	6.40345	28.8363	11.8311	13.2378	14.7854	24.9947	16.7916	9.47718	10.7843	16.0314	16.4217	33.1535	16.3878	19.0939	22.5845	9.34063	22.2859	22.2694	22.8545	17.6364	19.6223	15.225	21.1099	14.5975	16.8613	10.5344	12.0769	8.79426	14.8831	10.1845	15.7592	19.6493	17.1986	17.1734	38.7096	10.939	19.6011	14.8007
	975.704	11.3307	positive	39.4051	34.4184	30.7947	38.2001	39.8315	41.5565	38.3	34.0181	34.1743	46.8944	34.4763	33.301	31.1651	36.3301	34.0972	34.5448	41.1944	31.6581	58.019	57.1808	43.8846	49.6413	53.0965	49.6569	53.4011	46.7638	49.3407	48.6847	44.7936	49.9522	44.6001	36.2094	44.7031	43.1444	37.4974	31.6748	54.1211	25.1902	34.4462	35.9453	35.7198	29.2117	45.861	34.4014	37.464	37.034
	223.962	0.82795	positive	6.67485	8.06768	5.9576	10.3021	5.92703	7.8797	8.988	5.30056	7.83192	11.9193	8.20834	5.74204	9.73403	7.66583	5.67457	5.89982	10.3336	5.00166	13.5615	18.4215	11.6534	21.4936	10.5673	10.1248	10.8441	10.2427	11.9081	4.9585	10.9292	12.1212	10.9813	9.23402	8.82953	10.1994	7.58772	7.55038	21.5426	10.1038	6.68457	8.45968	2.94525	12.7505	5.84125	6.8767	6.93108	7.84754
	497.149	8.10843	positive	11.438	13.6194	13.9279	13.6207	11.4539	13.5762	10.6629	12.5218	11.4958	15.1588	13.4835	12.6187	12.3942	13.2225	9.39481	8.95162	7.5179	10.3953	13.281	17.5508	13.0258	14.6743	14.3013	12.3202	15.0747	12.9878	13.3345	12.2124	12.5577	12.7224	11.5166	11.4961	13.4539	12.5713	10.0024	9.99645	16.6084	8.32571	9.23648	10.8751	7.74143	8.79648	11.8599	7.35153	8.35492	9.55679
	908.627	9.91867	positive	85.1241	74.1036	117.984	78.066	67.0453	94.5157	104.131	100.46	81.916	104.187	118.163	105.135	114.032	92.9591	66.4781	93.4623	135.696	84.1464	44.2093	13.46	40.9607	29.3149	32.1365	20.8461	22.3217	41.7597	10.4961	1.74582	4.14544	31.6389	0	3.69412	14.7629	82.9514	77.504	136.506	277.785	153.326	16.2156	10.6056	12.4261	9.4132	0	12.602	12.4284	25.0793
	531.793	6.22507	positive	27.8232	15.904	26.0935	18.4812	14.9486	28.3126	20.6797	26.5725	28.1195	2.3831	30.1519	20.7444	21.5678	20.5586	26.1115	24.9381	18.2518	34.1959	27.2379	28.8474	31.2311	20.2168	30.4732	31.225	25.6194	40.9334	25.5806	38.482	45.8667	31.6947	20.6444	27.3809	35.8994	33.4112	25.7703	28.2486	27.2695	16.3874	15.3425	15.4047	10.7997	21.2809	12.7689	25.3908	19.281	15.0457
	308.835	11.5488	positive	67.5544	65.9938	59.3993	60.9111	62.366	61.9343	60.109	59.9285	62.4457	76.5282	57.5035	61.832	64.3495	66.0595	32.5301	30.1205	27.803	67.3206	53.0326	65.8408	56.8861	62.8142	61.7468	59.0296	62.0509	53.5231	56.5952	59.05	56.5414	57.9537	68.2662	64.2768	63.1728	62.0191	66.9531	59.598	48.9401	43.2938	36.4709	42.3336	40.0409	35.2637	44.5208	32.8106	35.8592	33.3878
	824.941	6.22507	positive	22.7545	15.236	34.4742	10.1891	8.88632	32.0901	15.0542	33.1831	28.6761	0.333237	37.233	18.5638	18.5511	14.892	28.8884	31.8799	17.6109	40.4704	31.8114	30.0683	31.74	15.1562	33.1262	33.8346	19.4018	52.8796	24.3785	52.8506	61.3398	32.4452	14.7017	29.4082	44.4426	42.7668	24.0079	33.3822	18.9298	16.7787	14.3848	11.3666	3.793	24.4792	9.20031	32.9258	20.9556	8.22452
	726.224	6.94515	positive	35.3926	26.7243	33.5599	37.0679	32.2814	34.7182	29.8485	39.9404	40.5482	8.39763	43.1668	32.1382	36.6088	40.2444	39.3426	40.2607	34.3138	42.8504	43.9788	43.922	34.4756	44.8237	47.4363	46.6708	50.7813	53.3223	41.1337	50.4375	56.6157	44.2376	37.7633	40.8929	48.363	38.2447	39.9233	30.937	55.3177	29.1996	31.1815	32.2363	29.4283	29.6175	26.1591	34.2649	29.5732	26.5875
	510.384	7.00015	positive	4.19908	0	1.72988	4.53788	0.931471	0.662925	1.47344	0.921868	0	0	0.813829	1.50735	1.35729	4.03373	0.42079	0.586081	1.32054	3.66859	4.133	0.743561	2.58535	0.56108	3.4235	1.42111	6.64196	3.98958	1.40333	5.94253	2.34403	2.94827	6.91378	1.69046	4.09427	3.10894	0.425321	4.16443	2.225	1.98484	1.02919	2.69753	2.77285	1.95047	3.35077	2.28187	0	1.61832
	373.789	11.6589	positive	13.5428	15.0976	15.1855	17.9908	16.9652	16.0558	14.8244	14.3783	15.5619	19.41	16.1485	12.9357	13.1921	14.739	6.79657	6.5035	6.10226	17.6733	15.6007	17.9077	16.0675	16.2825	16.7319	13.4411	16.2516	15.563	15.723	17.266	15.3805	16.3978	16.9314	16.5772	14.312	17.1822	16.887	12.5485	16.7678	9.99513	10.1785	9.17055	10.7301	10.2693	12.709	8.36407	9.54394	8.98056
	729.484	8.71918	positive	5.75908	3.2067	4.79747	73.8396	14.0995	1.83044	13.5258	12.8664	18.8273	0	7.77915	3.53811	34.3671	3.24031	0.468771	1.40994	15.4125	16.2941	63.252	2.15252	5.13878	1.29251	7.188	13.9105	1.1307	18.2259	7.76907	6.06583	44.7715	3.22843	13.3629	14.6116	7.6604	6.2007	11.4427	12.108	8.84833	5.6026	3.08656	0.722461	0.351979	1.69735	0	1.56401	17.7296	3.5467
	878.644	9.72617	positive	22.1889	4.20066	50.7123	17.409	20.7775	17.3604	20.3757	56.8329	33.7862	24.8731	16.6608	25.6454	29.3037	14.0661	10.4526	19.6307	53.4601	28.14	23.436	7.90911	2.94162	7.11728	1.51598	2.13435	1.83545	4.38317	0.582286	3.87269	4.78945	11.9322	3.33655e-05	1.65571	2.18981	8.25212	26.1025	28.9	37.5356	14.0573	26.79	2.76871	10.8319	1.0457	0	1.39573	6.79887	4.35148
	297.615	12.5143	positive	1.94147	1.70831	2.1845	2.93619	2.10785	2.38184	1.75455	2.93257	2.6498	3.70153	2.53847	1.2411	1.16519	2.52559	1.96948	1.64749	2.40265	0	1.90867	1.35223	1.76948	2.79551	3.25755	2.02922	2.32669	2.60758	1.48461	1.60648	2.36154	1.90352	2.37684	1.695	1.85213	2.5093	2.16443	1.24501	1.77453	1.60982	2.07747	2.7199	2.65856	1.77573	2.3434	2.34667	2.19652	2.09051
	504.346	9.45307	positive	6.95008	7.94932	10.1289	6.49074	5.84966	5.63517	10.1221	8.89762	8.70538	2.91563	7.20018	7.04886	6.78353	5.73558	1.1224	4.5583	2.70333	5.99619	4.90316	4.99302	6.06593	9.62701	6.23342	10.4362	8.4833	6.31484	6.62503	8.14424	8.21995	7.26885	6.70014	6.51959	7.90234	7.93298	4.88063	7.16413	9.30219	3.85672	2.0052	3.15993	2.53152	6.40277	1.15284	6.27525	5.04475	5.10369
	206.389	11.5764	positive	1.93943	1.77238	1.51558	1.40968	1.73093	1.8502	1.21192	1.13046	2.07987	2.14666	1.68434	1.36338	1.12462	2.29926	1.86591	0.896258	0.525308	1.6757	1.32726	0.923588	2.01977	1.83326	1.75455	1.72725	1.10488	1.7976	2.28471	1.05126	1.77334	2.12487	1.89859	2.23731	2.21028	1.82511	1.82076	1.52584	1.07615	2.05936	1.42893	2.32849	1.34242	1.51209	0.563706	1.82648	2.44552	0.699093
	526.329	8.4942	positive	2.74784	4.78792	4.08036	3.35325	7.14761	3.97627	3.35958	5.79587	6.41499	0	4.44201	3.18328	5.82508	5.9037	2.11872	4.20582	3.20902	4.69951	2.62848	2.7523	6.70869	4.71737	7.34079	5.18529	2.53172	7.12926	6.24741	6.00966	12.1632	4.40688	3.87795	6.18085	5.65588	3.80572	2.30308	7.71389	3.88511	1.39256	6.7009	0.987167	3.24543	4.77957	3.34003	2.98643	3.86851	3.58626
	601.563	9.78803	positive	5.29847	3.71477	4.58478	4.31706	4.66567	7.32162	4.24729	5.49687	5.12132	5.88801	4.761	4.13934	4.95649	7.21451	1.63809	1.68201	3.87393	6.54996	5.49273	5.46665	9.05031	4.71046	5.44375	4.66607	6.22812	4.54063	5.64391	7.08023	6.90375	6.50328	5.4355	5.65678	5.30723	6.7692	4.551	4.31747	4.37588	4.02302	2.20396	5.67256	2.95728	3.58109	4.32691	4.11915	4.50412	4.63931
	775.828	0.5805	positive	6.30275	4.68244	4.93426	6.07219	4.44979	4.73485	5.30131	5.26896	6.31471	4.43099	5.46123	6.19465	4.87263	4.92925	8.5459	8.20754	8.47086	4.43971	7.59497	5.86417	5.36789	6.65577	7.38857	6.62033	8.17067	6.90514	6.59435	4.97852	6.54657	6.92464	5.05963	5.54231	6.27813	6.76426	4.43935	5.2611	9.58731	5.16076	3.83649	5.14923	4.50459	6.10127	7.77394	4.75515	6.2138	5.83786
	134.092	8.84982	positive	13.3954	14.776	15.1794	17.3314	11.7967	15.2149	14.3751	17.2481	15.1443	6.09289	14.204	11.8685	16.4292	17.566	18.0005	33.225	36.0918	15.5521	28.0256	13.8614	17.4705	33.3181	25.5611	22.9414	37.437	24.2565	21.4249	24.6909	30.552	24.8385	18	28.4291	23.3935	16.0504	14.6438	9.19243	22.8812	11.3308	26.0771	22.7682	12.093	25.1454	20.9063	25.3875	21.5116	29.758
	483.253	11.5695	positive	4.58652	4.62098	2.96375	5.62005	5.65413	5.24504	4.84416	5.52699	4.14898	5.22577	7.27085	3.96723	5.42451	7.27422	6.46245	0	2.83978	6.32007	5.97846	6.58076	5.16093	7.16941	4.45803	5.59263	6.80432	4.56922	6.92655	6.49598	6.39373	5.46067	4.40089	5.93347	4.63819	3.22922	5.74195	4.41353	7.21096	5.44012	4.21735	6.1871	6.46281	3.19431	4.14874	6.31851	2.41713	5.72745
	249.117	1.87642	positive	11.3871	2.28648	2.47569	26.3386	86.2124	5.19794	2.56719	3.02378	2.46521	9.97158	2.85139	2.61843	4.38054	3.47882	34.418	5.58119	4.05564	13.8033	31.9669	3.90795	3.89735	5.00531	9.73756	36.2007	7.69875	11.3496	3.53034	4.18151	17.1761	3.37099	3.21446	2.94354	10.4371	18.1376	1.76052	33.209	6.16449	2.87794	2.96155	3.37146	2.81453	20.8861	2.726	73.7513	2.90853	3.09963
	130.831	8.84982	positive	40.9605	41.9223	34.9794	35.0763	36.1171	42.8694	33.7427	41.262	31.1154	19.8364	38.2948	31.2132	26.1988	44.1653	44.7654	74.6586	76.961	31.4436	46.3032	41.1643	43.4932	59.0468	48.5501	44.2005	64.3688	58.4304	48.2685	58.755	59.0543	47.9591	37.2822	48.737	52.6963	37.9851	38.7694	30.7221	52.1139	36.499	65.2139	50.634	22.4923	62.3312	51.7461	49.0037	43.6129	35.3243
	361.233	3.9311	positive	1.75956	1.47614	3.76301	0.766658	52.129	7.84932	14.8157	3.74321	6.64364	1.2168	5.01697	1.51715	2.02155	2.63206	0.623231	14.0016	2.18825	72.9519	0.865321	5.62916	1.2154	8.48289	5.77147	8.1053	0.57903	2.47838	1.62537	1.02361	21.2871	0.192794	1.03384	1.19613	2.90179	2.91633	4.77777	8.99725	9.94069	5.08195	5.88723	4.72084	0	17.8579	33.6065	0.586832	5.32086	4.93314
	439.112	7.3489	positive	4.18255	10.114	7.11391	3.43818	6.78109	9.93071	2.14677	4.31621	3.50558	9.79706	6.42375	9.53501	5.12989	1.88401	4.62645	0	9.68962	8.10588	4.23444	5.73905	7.799	6.98435	0	5.41415	2.44909	3.51247	15.1795	3.19546	0.19566	9.8977	5.66361	1.23768	3.64007	12.1401	4.608	9.15247	6.43731	6.04412	8.51506	1.54583	1.21121	5.37279	0	2.28956	3.59443	2.94486
	497.736	8.7398	positive	4.44831	4.6368	5.13411	4.64542	2.37497	2.60284	4.98388	6.79698	5.46156	4.00846	4.80665	4.69119	3.35883	3.55518	2.38886	1.62366	3.16011	5.16603	7.00283	4.27543	2.81012	5.38628	5.95403	4.02133	6.75878	3.84088	4.77991	6.01521	5.72897	7.11177	4.14571	7.23375	6.16226	6.0352	3.93156	4.16415	4.58616	0.432941	1.40717	3.20542	2.48103	2.88528	1.37414	2.6332	3.6273	5.74817
	559.131	6.67683	positive	20.367	14.1967	17.4788	14.6904	15.4433	19.1915	14.3539	14.2957	18.6025	20.8745	16.8416	20.7225	16.6094	15.9015	14.1796	8.61175	10.3036	12.2799	16.9154	13.9698	18.4962	23.4939	21.7869	15.7928	13.8339	21.354	16.9679	18.5161	16.2878	20.6655	18.6185	15.6747	17.4303	16.0418	19.9629	13.5614	15.6379	10.5128	14.6941	11.2427	10.2697	12.1498	16.4124	11.8135	10.5485	11.5165
	351.217	8.93925	positive	4.17619	3.48968	4.76426	8.07887	4.13465	3.89816	6.55546	5.49545	6.45377	2.68968	5.65857	8.51545	5.24082	4.70075	3.64375	2.68251	4.91502	4.65257	7.86923	7.51398	6.24841	4.96052	3.19466	9.30966	2.45613	7.11938	7.56758	5.77317	8.87573	8.59629	5.17791	4.84183	4.6741	5.37972	5.95708	7.13107	1.52186	4.0533	2.61717	3.65469	4.9166	4.22824	0	4.23737	3.96623	2.51543
	891.715	9.13673	positive	8.16256	10.9482	14.4849	8.04072	9.8138	10.4565	12.1426	17.3213	12.9227	8.17241	7.07835	13.918	5.25349	8.08523	5.45253	8.86952	12.5002	5.00249	13.4064	9.71187	16.0013	5.42709	8.18989	8.7656	10.793	11.9017	13.8042	12.8256	8.96973	18.8851	8.05701	6.99298	11.487	16.1192	9.92943	12.1831	14.828	6.58723	6.80542	3.62554	3.66803	9.68371	1.28036	6.43125	9.24121	6.13318
	889.486	0.59425	positive	4.8873	6.33026	3.89595	3.25787	2.97042	4.48618	5.33727	4.61727	3.64123	5.84715	4.94059	1.23352	3.5902	2.79441	4.46506	4.0116	7.60952	3.11014	4.16243	3.21936	4.18837	5.67466	4.87917	5.87251	6.41328	3.2678	3.30809	4.52512	4.59407	3.75065	3.61824	3.56103	3.95533	5.16664	3.2542	3.63467	7.38995	4.89384	4.24818	3.75314	4.85739	2.60449	3.69849	5.66104	4.27007	4.01532
	127.887	11.5695	positive	5.45689	6.63017	5.45508	4.88769	5.31859	3.84308	5.54479	5.53596	3.60215	7.18818	3.50182	3.85141	6.22419	5.9745	4.9037	2.30481	3.94768	3.38165	4.10825	4.20927	3.1611	3.47303	5.20539	7.18516	6.85525	5.34704	6.77082	5.00881	5.69114	4.90803	5.80442	5.16927	5.44428	5.41552	4.13203	5.2807	6.71688	4.94281	5.63583	4.10338	4.59898	4.53286	5.27811	3.15322	3.27869	2.80782
	192.392	11.5764	positive	1.87164	1.84858	1.63194	2.22095	1.88073	1.86046	1.65301	1.24014	1.82208	1.9553	2.06388	1.51197	2.17401	2.22491	1.92619	1.52767	1.27664	2.20763	1.14353	2.05227	2.19759	1.93812	1.71514	1.50904	1.48823	1.92558	1.41043	2.20814	1.3864	1.41109	1.75137	2.48259	1.51911	1.24637	1.76126	1.46604	1.60265	1.94487	1.68422	1.64514	2.06234	1.73188	1.93935	1.64443	2.31193	1.48435
	835.942	6.22507	positive	19.6959	12.4068	26.8247	10.0861	8.61982	22.5292	16.235	24.4369	22.774	0	26.1172	15.1021	16.629	11.4223	24.3902	26.0246	12.6692	31.8039	25.3922	23.495	21.3364	11.6152	25.5326	23.536	20.3521	37.0615	18.7082	35.0943	46.4968	24.1447	13.5618	21.7712	29.1933	29.2105	18.8732	25.7122	22.8357	14.6659	12.986	12.5633	7.24336	20.1494	7.97417	26.6403	19.4383	9.0174
	555.371	9.04038	positive	6.93765	5.03932	4.5896	4.13297	3.49856	5.9335	4.17956	3.56977	3.21351	8.21839	4.3836	2.56123	3.61179	4.26523	2.88077	2.83595	1.93291	3.33436	4.27075	6.39167	3.32616	5.28847	5.32706	4.01265	8.3366	3.86467	2.13964	5.0722	1.98566	3.17203	4.70114	3.36978	5.1002	3.25306	5.21611	2.31862	5.81018	4.59024	2.68488	4.29544	2.37194	2.76928	7.65182	3.07213	4.07029	1.76878
	482.152	11.4958	positive	130.181	137.409	106.094	96.9459	116.433	106.302	131.92	100.519	107.333	117.104	112.776	116.895	127.417	116.681	74.3066	64.9272	62.8897	131.031	61.7649	103.969	83.5655	78.1576	105.167	93.6913	77.8895	67.32	83.0846	105.207	65.0838	80.3856	124.886	130.539	102.804	96.2273	117.321	111.059	67.3986	119.631	107.33	117.262	101.726	101.042	107.75	85.6225	91.2927	82.7413
	262.253	4.86913	positive	6.47971	9.55603	6.88268	4.5294	3.75368	8.17029	5.89902	5.17325	6.73979	4.71481	9.17573	7.41746	8.1958	8.63427	7.16649	8.73541	5.3349	10.8227	14.0281	8.57667	7.05119	8.27373	8.19141	7.75704	8.06913	11.6007	10.7814	9.28282	9.26736	11.1359	9.29301	8.42065	8.45586	7.05477	8.53183	8.83569	10.2353	5.74863	3.79346	6.68213	6.85104	4.09823	3.56728	7.04281	3.29159	5.922
	828.676	9.67115	positive	11.9251	10.8056	34.1953	4.26426	3.12548	7.69182	17.4384	39.2834	13.08	29.7789	11.8608	12.3719	16.7073	20.3925	0.975265	19.0266	24.9672	12.1139	10.2735	9.05635	8.95586	11.2847	9.76097	7.92648	22.7175	10.564	2.39218	15.3822	1.75514	13.3634	1.98272	6.03646	9.04643	8.48684	14.0225	19.1933	43.4773	25.6636	5.80825	6.47897	10.945	3.084	3.039	10.2096	2.76883	3.25967
	65.695	9.91867	positive	1.13629	0.202507	15.7976	0	0.0068468	0.0701513	2.52581	10.6382	3.02759	3.87423	0.513239	0.634041	4.73193	0.143304	0.307134	4.13263	10.6346	1.21942	0	0.186059	0	0.171413	0	0.0387812	0.039649	0.61231	0	0.071591	0.000619421	0	0	0	0.0655878	0.331603	1.0021	9.25034	9.31665	8.79191	0.0385449	0	0	0	0	0	0	0.267722
HMDB0061392	922.66	10.4327	positive	12.9021	16.8013	1.69112	26.2387	23.2919	22.9336	14.8414	0.0193421	4.58424	28.0609	19.563	19.3062	15.4283	19.6895	13.1124	0.682334	12.1494	15.9479	1.89699	1.86202	1.29376	1.67152	0.657674	0	1.47151	0.434216	1.2666	0.456299	8.88906	0.271111	1.91781	0.186144	3.3161	7.56912	3.94346	10.31	50.2535	26.2488	1.68976	0.00531416	0.0945472	1.33571	1.11181	1.90319	0.00440007	0.505129
	579.724	11.5695	positive	17.6747	15.8063	13.8871	12.1952	12.3957	14.0682	16.2155	12.4186	17.7898	16.4911	9.86959	14.1531	18.7498	13.5242	10.0365	7.51492	10.1448	15.8306	12.5676	21.4016	15.1156	12.5096	16.3908	12.742	15.3514	17.2945	14.0572	15.676	14.8323	14.2917	11.572	9.93335	15.839	10.3797	12.6176	12.6292	19.1309	10.0647	12.7855	13.0351	11.5116	9.10658	19.9982	14.6769	9.23141	10.179
	680.237	6.94515	positive	14.7257	9.21855	13.0061	14.6071	13.4765	13.6321	12.1242	13.8065	20.5922	2.40454	16.191	12.7493	15.2853	14.9	13.9778	17.3597	11.7368	21.6178	21.7824	17.343	15.9144	19.8549	19.6862	19.5339	18.377	23.8278	17.822	23.2584	27.7943	19.4305	14.3644	19.291	19.8958	19.1826	14.7514	13.0897	21.9248	8.79341	11.1011	10.083	13.9156	15.5039	10.4933	14.4373	12.4124	11.0926
	871.904	0.614883	positive	2.03219	1.70757	2.25547	3.69147	2.02533	2.25761	1.66672	2.0349	2.39002	2.22326	2.71072	1.80178	2.41405	2.51663	2.73652	2.16758	2.89553	1.61842	2.26202	2.49682	2.29001	2.53496	2.70371	1.90927	2.94729	2.28476	2.34589	2.14008	2.82926	3.55288	2.72564	2.49176	2.94213	2.34806	1.26922	3.02877	2.4012	2.70201	0.935824	2.43508	1.17329	2.5297	1.77875	1.4282	3.10447	2.60296
	959.679	8.29413	positive	35.1444	32.3612	31.4947	45.0447	28.8864	36.731	31.4983	26.5888	33.7793	51.1095	30.5976	33.8819	32.1233	36.8154	34.0947	35.945	31.101	34.4693	50.3109	46.4591	40.4385	43.6786	43.4156	40.971	52.0823	41.6218	47.8758	49.8486	43.2196	48.4589	39.3036	34.8907	36.136	45.1278	43.774	21.2849	57.052	32.8145	26.9352	36.7341	25.8987	21.9809	39.0864	23.3224	25.9956	26.6133
	601.713	11.5695	positive	11.2822	8.40573	11.0044	7.48816	7.20391	12.2505	9.77779	9.91144	11.5116	15.6667	8.27781	5.51145	14.2651	7.38532	13.4239	6.80341	10.6742	8.67056	11.4101	7.75897	13.347	10.5734	9.48761	10.6831	12.0149	8.72706	6.71799	11.4922	11.4463	8.39554	10.7539	9.84607	9.11646	11.0024	7.89031	8.59538	11.9578	11.8458	9.33884	7.21323	8.17742	12.1252	9.87281	10.2763	5.76969	5.43037
	427.246	10.0611	positive	21.3059	19.6503	14.5905	17.4638	19.9534	18.3788	14.546	10.424	16.7328	20.3323	17.201	16.0857	15.9362	19.2728	10.2021	7.70287	8.49151	17.4532	21.6761	26.377	21.0155	27.0286	26.4475	23.0057	28.1404	21.8421	19.9735	23.3952	22.2396	22.9475	24.3078	23.6161	25.4763	17.482	18.5387	12.0262	14.7315	11.7304	19.5156	22.7326	16.9981	20.3107	26.03	13.8057	17.1138	16.4712
	827.346	0.608	positive	4.65918	4.4583	2.7302	4.70036	3.63578	2.66825	2.35028	3.64524	6.48786	5.38734	4.45237	1.00079	5.05993	3.4108	7.08245	7.02186	4.40318	6.6589	6.64215	4.47392	3.41418	5.20573	7.45889	5.40235	13.118	7.34601	4.23135	6.09757	4.97196	4.8386	3.51891	8.40731	3.99092	4.90757	3.04847	4.32126	4.62703	3.894	4.70548	4.57187	6.76065	3.37944	4.08219	6.10891	4.22065	7.94119
	860.526	6.93828	positive	4.0296	12.2329	2.66406	2.15139	9.88047	13.9247	3.56449	4.39672	7.60715	4.4747	14.3119	11.2752	3.6674	6.07337	4.56897	1.34957	14.3195	18.395	2.68274	9.26563	6.76317	7.95348	1.21304	6.76697	2.36528	8.04568	22.3237	8.67646	5.49961	7.53713	3.56167	3.53582	3.84156	20.3204	7.1235	18.3584	9.00255	2.07979	15.3525	0.665605	1.63102	5.8922	0	3.13897	3.2651	0.46623
	142.451	9.16423	positive	15.511	9.21556	8.22858	11.1776	8.59964	9.13359	12.8176	17.1895	10.3294	0.596586	14.0744	12.277	2.55591	8.94329	2.27679	9.82425	16.8653	7.22705	11.8848	5.72712	11.3824	9.77415	4.90033	11.5473	8.4272	13.2532	12.0942	14.0021	18.6127	11.5913	4.4255	9.33181	14.6641	11.0576	11.1013	12.2617	11.8429	3.90505	9.30989	3.06349	0.850078	12.6528	0.449611	6.39171	3.46078	0.325763
	628.549	9.64358	positive	14.1136	5.71638	8.08656	9.26497	7.7272	11.0122	8.24418	10.2713	8.94829	8.41562	9.42762	7.74524	8.14154	10.8369	7.47905	7.21071	7.16988	10.7225	10.5547	8.90829	10.749	6.43079	8.72619	7.34189	9.24885	6.77779	7.09947	5.97251	7.14314	7.46424	8.03298	7.07541	7.75198	6.02815	11.4329	7.42528	9.06687	9.56766	4.48209	4.12315	2.81678	7.57051	5.10334	4.29049	4.62425	3.153
	986.144	0.59425	positive	4.89372	2.8719	6.09464	4.774	5.31221	5.80815	5.98401	6.61614	4.82783	7.16731	5.49921	4.87193	5.70151	3.57825	6.3577	4.84268	10.0242	5.29066	6.36377	6.17044	7.09247	6.42275	6.96884	6.58835	4.30933	6.21134	8.18846	5.13936	5.22853	7.92033	4.7271	6.27532	8.66584	6.0105	3.11838	7.09492	7.91746	4.05377	2.48267	4.13104	4.51419	4.4496	4.37597	4.66132	3.45054	8.30924
	815.871	0.614883	positive	2.80421	1.08669	3.00735	2.4582	1.3453	2.96168	2.52576	3.05115	4.55847	2.14386	1.91344	2.7661	3.72416	3.05565	2.89859	2.69732	4.85869	3.71673	4.12059	2.98204	2.42296	3.94847	4.48171	3.13068	6.06028	1.95872	3.87562	3.51213	3.62162	2.87249	1.7269	3.98484	3.0546	2.67767	1.15797	5.23009	2.8522	2.94328	2.03575	4.20035	0.467691	3.03948	3.49039	1.89176	0.75234	2.26043
	515.784	11.5557	positive	35.4747	27.1693	36.9888	33.4039	33.5931	40.5151	25.9339	34.6601	32.2642	43.5117	27.8323	28.6301	28.1717	39.7168	22.9371	27.3473	22.053	27.5281	30.3375	45.6527	36.5748	35.6451	43.5352	24.5709	33.3877	27.9637	36.9013	30.262	34.5608	32.8777	23.6134	34.0594	35.1376	37.1	36.9656	25.7477	26.8211	16.5099	24.1594	30.0799	28.2554	21.3729	28.4535	21.486	24.8334	26.8295
	508.28	5.69015	positive	3.59187	6.56739	8.82312	4.94163	5.35237	11.8545	2.02969	5.16942	8.09309	0.745824	7.97053	6.36842	6.47015	3.29884	8.7438	6.58695	12.5328	7.20663	11.1301	6.37864	8.00909	5.61793	6.8748	7.84493	5.59308	6.41112	13.2557	9.28202	13.9683	11.2426	2.72507	4.40962	6.78909	11.4049	7.39396	8.48622	3.11845	5.71222	7.19427	4.72542	6.63662	0.949795	2.81794	7.96205	10.5252	4.27491
	569.29	6.34887	positive	4.38195	4.38021	10.824	0.528006	0.687044	4.06555	2.49014	6.31519	4.95087	0	6.36805	2.1218	10.0664	1.72326	2.98542	6.46019	3.75853	5.90394	4.09178	0.922501	2.93678	5.62385	10.685	11.0053	7.12137	8.12679	4.95286	9.66587	7.50734	12.5449	2.66997	8.86168	8.94831	8.61587	3.00255	2.54769	3.17069	3.67403	2.79758	2.7634	3.27487	4.56272	3.52703	11.6207	6.35506	8.54789
	77.2728	8.65042	positive	0.743659	0.275929	1.01628	3.10282	2.06244	1.08038	0.624285	3.5493	1.68811	0	1.78175	4.34222	0.465646	0	1.35433	2.26375	5.64223	1.63329	3.09025	2.09632	2.41189	0	0	2.56222	0	2.77604	2.91717	1.91352	2.84387	1.97363	1.76289	2.01385	1.36803	3.12422	2.14186	3.391	0	0.657368	0.539326	0	0	1.25926	0	1.00348	1.01041	0
	780.807	9.83617	positive	121.913	128.889	102.035	134.127	139.138	144.768	111.674	103.151	109.079	167.238	104.99	114.282	109.358	133.103	108.522	94.4647	92.6856	102.201	184.577	199.432	154.124	179.034	194.708	157.904	217.361	159.865	161.601	175.198	167.218	153.796	172.732	163.278	165.302	125.423	125.966	94.9587	209.866	96.4687	119.333	167.656	134.994	145.227	187.969	134.744	143.872	143.534
	139.632	8.84982	positive	7.8756	8.83527	9.82769	7.99058	9.8419	9.1642	6.24325	7.53594	7.68225	5.54981	8.28636	7.16539	6.61972	10.283	13.7509	16.1282	13.9383	8.39507	12.1406	12.1362	10.5281	17.6093	14.8362	12.5607	21.5989	15.6563	13.7344	14.2136	14.1634	13.5727	10.6889	8.96719	14.1248	9.04157	8.31287	4.27957	15.9295	7.04362	9.35	13.6441	7.12158	13.1775	15.7405	11.9194	10.5606	10.7471
	347.16	6.87642	positive	2.66373	5.73805	1.7296	1.25506	3.48332	6.25746	0	2.05808	1.74572	7.36416	3.80379	5.82512	2.91998	2.59442	2.98664	0	4.02106	5.02273	2.41629	4.36716	3.55317	2.9881	0	2.56411	0.914261	1.78855	8.28519	2.83636	1.31234	2.77894	3.40871	0.638533	1.30212	8.17958	2.52589	7.08401	2.1685	3.22896	6.11659	1.3854	0	2.48516	0.383796	0.931583	1.8665	0.623569
	459.381	8.34983	positive	7.57749	1.64144	0.491579	5.33733	2.13045	3.85183	8.84832	0	2.16134	0	2.53907	4.43305	2.42058	7.08297	4.83417	7.04474	5.35694	15.4421	4.18157	3.06136	3.60598	3.5183	0.66498	3.29442	6.13876	0	0	4.23262	6.58235	0.569659	12.5916	2.0778	1.30219	2.72838	0.645449	12.4264	6.23182	1.19142	1.08514	1.1343	0	4.16284	15.2347	0	3.10499	45.8276
HMDB0035973	925.591	9.77428	positive	26.8163	6.95694	4.49904	38.7837	32.0005	12.7859	11.6642	4.918	21.8716	23.2823	26.1996	22.6866	14.5256	21.3542	7.59958	13.939	21.4256	32.3777	13.0401	5.30266	2.06347	0.70113	0	5.44036	0	2.34051	6.68652	1.42843	6.87409	0.351159	5.25662	1.69368	0.331056	15.7787	19.1954	21.071	20.4876	21.3423	8.03313	0.86888	2.12425	0	0.915637	0.0984781	0.163911	0.280875
	533.214	8.301	positive	5.04943	3.46715	16.9054	1.02201	1.47472	5.32138	3.56327	4.52715	2.47256	7.5521	4.63085	5.38841	10.9453	4.0755	3.32481	0	4.03368	4.28134	1.68999	8.37074	3.06856	10.5943	2.47896	4.96114	2.62382	5.35267	3.6868	1.37786	1.24843	14.4964	2.21858	2.28454	5.81723	2.64924	2.05516	4.50002	6.14176	4.15387	3.31348	2.49936	1.78394	3.83043	0	1.93815	12.1241	5.68675
	127.212	8.85668	positive	98.2981	86.5928	69.336	104	94.8077	126.164	73.7758	81.3367	65.9381	69.2129	82.9706	86.4119	44.2236	90.9324	97.1043	131.956	152.498	57.3103	105.806	114.567	132.87	78.8559	68.1168	73.7161	85.0098	122.863	105.083	106.259	114.505	86.8328	68.9456	65.1897	96.7203	92.9879	90.6896	65.3193	121.528	98.9491	121.966	96.5894	40.0665	126.379	101.116	71.1586	78.5266	31.3916
	245.869	11.5488	positive	20.3576	22.4438	22.0369	64.4228	42.5757	86.9537	18.8488	21.8369	25.1997	30.9403	21.9777	23.5	20.8486	23.8952	56.6102	33.3555	52.9066	70.1241	37.6436	36.0567	85.8506	94.019	37.4246	26.6728	40.883	33.1996	32.3717	27.4681	44.3937	31.0029	24.3222	21.1837	26.1282	24.3553	24.1772	19.6384	46.7686	28.9571	48.7267	34.8602	39.0691	65.547	58.7647	30.677	32.9688	33.9459
	453.334	8.34295	positive	57.7777	106.429	45.5763	58.4264	65.3238	37.2168	132.178	87.0018	37.0411	41.1254	71.4359	45.2591	36.7583	95.1649	37.6983	69.2339	114.515	98.7035	78.4551	42.7049	58.4586	46.3648	69.2136	54.1756	86.0346	92.5501	53.0598	96.4381	92.2592	35.3383	80.4157	38.6764	62.7573	36.795	65.2396	88.6992	111.735	42.8253	55.0672	107.209	39.9947	47.7746	58.3368	56.3926	102.956	58.5725
	387.165	8.64348	positive	5.15371	4.67366	6.27328	7.55261	5.11119	5.8626	4.90148	6.73799	6.36735	2.00985	4.63041	8.62619	3.99272	4.52493	4.40144	5.39133	7.89372	6.12501	6.79265	6.98194	7.73037	2.66872	4.18367	6.5139	2.86469	6.98565	7.61884	7.20117	6.34477	7.72037	6.07972	7.61838	5.43254	7.521	5.76465	8.67373	1.96256	2.44347	5.23476	3.45935	3.20263	4.86187	1.9006	4.03209	5.63933	3.43586
	130.57	8.84982	positive	54.0725	53.3334	46.7174	45.4275	48.1216	53.4285	44.0608	56.2978	40.3959	26.4246	48.0424	39.1887	34.4067	61.5766	56.8235	95.3519	100.426	41.4655	61.1192	52.45	58.156	71.1663	63.2237	60.6962	81.8762	74.8967	65.4811	74.5688	75.4279	60.215	49.3434	64.0446	69.0058	50.8192	51.579	37.6243	68.6796	46.2094	84.6651	63.355	30.8052	78.5306	71.6466	58.3779	56.4474	44.4496
	913.703	8.76043	positive	6.03335	15.5612	15.0929	13.1322	18.4841	14.3464	13.5576	13.49	20.681	7.42778	13.1114	21.9443	12.504	9.99454	14.9911	8.17403	9.48025	10.0528	12.0801	16.2641	24.1661	13.7633	17.7562	11.9554	10.864	20.4223	26.1965	10.5143	26.1636	19.7262	11.4242	10.7747	12.7469	17.0331	9.30216	20.2962	15.6609	6.34161	9.54167	7.30529	13.7832	15.8316	9.55533	7.13368	17.1935	10.5426
	961.352	0.608	positive	5.942	6.78163	5.18647	5.9785	5.97989	8.17556	3.15589	4.46616	3.63042	8.4219	6.00659	6.7112	6.31117	4.80526	7.75723	5.31998	8.43131	6.11064	5.7115	6.66346	7.05041	7.97442	7.17547	4.31127	7.7522	4.85366	7.04767	5.58163	6.27532	10.8714	4.79209	5.93443	5.9598	7.04269	6.76516	6.79424	7.03896	6.94638	5.41776	5.07702	0.793474	4.94826	6.29307	7.6116	3.93291	4.71931
	755.118	7.84903	positive	14.6034	11.1924	15.2954	15.9174	16.0771	16.2645	11.3298	14.0406	15.6462	18.0315	15.649	18.294	12.3144	12.8648	14.2431	7.26481	14.1582	13.7345	17.4241	18.3348	19.3652	20.5131	11.5767	9.90634	12.4122	15.7006	18.9585	16.3195	14.8842	16.7721	14.8519	12.0099	13.7869	14.9009	14.3218	15.2916	16.3884	9.54453	8.94667	10.7462	11.3437	13.3875	12.7168	9.31565	14.8949	9.09127
	339.289	9.33612	positive	13.5254	4.8378	9.21806	20.9643	15.489	19.5504	12.1971	23.799	10.4792	8.9839	24.2588	15.7994	3.18765	26.5635	3.62506	3.40768	7.63664	22.427	14.2919	26.478	20.7577	13.4826	4.86106	15.1874	7.72262	24.8766	9.71631	17.6335	20.772	15.6838	30.9772	8.10992	21.5178	29.9101	13.3682	18.2594	3.04277	6.71075	5.67631	13.113	2.35534	31.9606	4.32147	8.25695	18.4291	6.51822
	977.819	0.601133	positive	7.41184	7.36956	5.48717	7.7396	5.77019	5.24011	2.3256	5.8841	8.88113	7.62107	4.94644	4.16502	6.01681	8.23637	2.67364	5.62963	7.39424	5.89858	8.85824	8.40272	6.24522	7.57472	7.24573	6.38656	9.54015	8.97338	7.9275	7.28752	6.70124	8.77956	5.2803	6.17256	8.97915	5.80279	6.89173	7.34864	9.18943	4.57295	4.0625	6.96055	5.23673	6.08286	6.80027	5.50032	0.945304	7.36559
	177.524	6.22507	positive	4.52358	3.90589	4.13578	3.7041	3.62569	4.46771	4.05861	4.066	4.65726	1.80291	4.92237	3.2252	4.04666	3.69591	3.50394	3.64642	1.69643	5.96541	5.2804	4.51725	5.02691	3.09361	5.14752	4.68866	5.29832	5.56386	3.84389	5.8016	5.9075	5.43867	3.29119	4.32458	6.16793	5.29733	3.95843	4.20279	4.83563	3.25747	1.4144	2.72163	2.2337	3.06533	1.61036	3.17349	3.2764	2.43189
	864.946	6.22507	positive	8.08788	2.72857	11.9778	4.70524	3.08628	11.3319	6.21585	12.3952	15.2192	0	15.9611	7.20643	7.89073	7.04778	11.7297	14.7488	5.7625	17.1289	11.5331	14.4231	13.7867	7.16062	15.4179	14.4583	10.274	23.7045	10.1651	21.4802	23.5587	10.665	5.92341	14.8779	17.4517	17.3627	9.63468	14.9703	6.17415	8.81717	5.1027	5.17662	1.81539	8.19189	1.99406	9.92451	5.66044	1.74034
	540.241	7.01888	positive	2.12777	0.720435	1.50593	1.1494	1.48619	1.16299	1.7159	3.6073	4.09393	0.308244	2.1896	1.06522	1.64403	0.862261	1.35129	1.8813	1.63178	3.12652	2.86972	2.05765	1.07507	1.18531	2.38516	3.2585	2.67953	2.03653	2.58498	2.96854	3.92247	3.04568	1.41504	3.75184	1.71893	2.42555	1.51332	1.21269	2.2294	0.325957	2.44573	0	0.454821	1.27026	0	1.80327	2.05149	1.15914
	520.297	7.90403	positive	21.2556	10.4982	17.3114	13.3242	15.2624	20.6997	10.901	8.01481	12.8881	21.8669	14.4531	22.809	15.9597	27.124	17.5568	14.1564	17.5275	19.8671	15.4968	28.3978	19.5642	17.617	27.7883	21.6315	19.7312	18.6811	11.8631	14.6125	15.1386	20.3282	17.0934	16.3962	21.014	13.9032	11.3188	16.1641	22.7705	12.7183	15.2336	18.2838	14.6677	20.0625	11.4097	16.2183	20.4492	20.051
	690.31	5.79335	positive	6.29867	7.63865	7.73962	4.78889	4.98529	13.6205	2.05592	5.67134	5.10292	0	19.6349	1.14335	10.2285	5.19474	4.27517	7.01158	5.04921	4.11487	2.26358	1.50751	3.77449	3.69357	18.415	11.802	4.87241	8.96998	2.91687	15.161	12.9504	8.5126	1.34131	6.63566	7.87065	6.10759	2.01872	5.57085	3.86892	5.40256	12.6047	2.5974	1.95697	4.93638	17.6827	7.0373	5.41051	3.23102
	924.803	0.59425	positive	7.8592	3.94313	8.41282	8.16059	10.403	6.40115	6.36483	7.3391	10.8978	10.7604	5.53984	6.18731	5.08579	6.20691	11.2792	8.59902	13.2244	6.08885	12.624	7.87363	8.27399	6.72793	7.23365	7.71055	9.41279	8.84035	7.40863	8.76444	8.57121	7.92397	5.77156	4.6346	7.83312	5.77866	4.89373	7.57752	10.766	8.2351	7.22905	6.45885	4.18476	5.47329	8.85558	8.85426	4.39186	7.79504
	563.224	11.5695	positive	8.91675	10.4725	8.34912	7.77304	6.79751	10.6232	6.89688	8.45121	7.56034	4.99104	7.27922	7.14472	5.85096	6.72992	9.06614	5.51408	8.0247	7.85376	6.54998	8.02596	8.10724	6.0834	8.23771	5.33185	8.07854	6.95678	7.68258	9.06428	6.29023	7.6088	7.93616	5.32373	5.53149	7.57167	7.81096	3.83352	11.2491	9.039	7.31877	9.59199	9.13333	7.01968	7.94222	7.47634	5.88987	8.40653
	367.302	7.84215	positive	6.08169	5.6041	3.75923	4.94732	6.84213	5.98886	5.1152	5.20027	4.26167	3.44771	4.93597	7.10825	4.41882	5.87564	3.30875	2.06486	4.44072	5.81498	5.89435	5.62944	4.849	5.51768	4.32507	4.43324	5.56279	4.72604	6.20853	5.08593	4.20323	4.81452	3.13272	3.73837	3.92138	4.93252	5.39411	8.30342	7.15335	4.12221	4.06381	6.34286	2.29807	3.99934	3.1016	2.58434	3.01776	3.50211
	931.152	8.246	positive	9.44302	8.52921	7.11197	8.64928	9.41876	8.50654	6.97769	7.73808	6.79634	13.5558	6.75113	10.403	6.62277	10.3045	6.92621	9.27435	8.063	8.48661	9.44706	10.988	9.503	11.5432	9.907	3.75348	9.91758	11.3376	9.1822	8.64052	10.5228	8.51874	8.45708	7.86353	9.48151	8.80053	9.03769	5.09227	12.0058	3.4989	5.9801	7.07483	6.50684	8.29832	7.71672	5.3877	7.43823	8.73276
	540.316	6.05267	positive	3.63909	3.83522	4.55383	0.799003	3.26796	5.48458	2.96617	4.85053	4.19971	0	7.44265	0.999932	3.99661	1.2672	3.10951	0.987111	2.14984	6.55806	2.45211	4.12146	4.04249	1.50611	9.96725	5.27107	2.96297	5.79323	2.80914	5.86602	6.75806	5.304	2.56462	4.87648	6.42082	9.48773	3.50863	7.0682	2.17923	4.53827	2.50842	0.961169	1.24453	3.82019	2.12345	6.40131	4.37984	1.45553
	727.999	7.6977	positive	13.4203	10.454	7.99935	8.05533	13.6709	8.55142	8.46414	10.3653	7.90091	20.0139	19.3545	12.8702	12.6612	11.6991	9.65195	6.71029	6.38596	11.9954	7.94853	14.6171	10.3527	11.0984	13.7165	11.4832	15.2486	10.5587	9.68836	10.2745	6.81112	19.052	6.3963	7.43796	7.79646	6.68566	7.7779	19.6229	19.4978	10.3088	9.09859	29.4441	25.3801	31.7432	15.6755	21.6751	13.1526	34.3407
	880.718	10.0886	positive	33.2056	25.9596	47.7413	3.15932	14.9165	29.0222	24.8177	96.6123	9.24593	26.2376	9.05981	17.5939	21.3317	7.28103	33.7145	9.1474	30.3519	6.20118	21.9953	10.7648	48.3714	18.208	27.4841	4.12369	45.7	38.6862	13.7846	9.15425	1.21141	36.204	2.04237	18.8297	7.61314	22.4924	22.2948	32.5245	55.6082	43.652	7.61846	18.6427	0.589611	11.8134	1.33537	7.65631	6.53683	30.3803
	271.131	1.91078	positive	12.4679	4.39516	2.51096	30.0565	106.448	5.40377	3.65803	3.21836	4.5685	7.81998	3.25293	2.87315	5.00778	4.27006	43.3123	7.80247	4.54908	10.7654	38.4466	5.26597	4.22037	5.53931	11.6105	41.7682	8.30434	14.5842	5.28643	4.72574	22.8649	6.2743	2.94356	3.56986	8.95668	18.239	3.37459	42.4483	6.94691	3.17229	3.10643	2.57697	3.8596	19.725	3.36149	94.9307	3.58911	3.71883
	692.828	9.02663	positive	20.2748	11.4079	10.3959	11.2371	5.37355	17.3071	8.74974	6.32414	6.98411	44.3132	9.18432	8.18885	9.93465	18.3863	10.0197	9.40955	3.59945	9.0278	14.3492	29.8871	14.287	19.215	20.5885	12.4996	35.1095	10.7582	10.6291	14.5123	5.47974	13.564	14.9847	11.0985	12.6349	10.6067	12.7372	4.38518	17.1318	16.9073	2.6654	27.403	11.3858	11.5172	40.9493	10.6515	9.80872	11.8701
	640.462	8.28038	positive	16.1755	12.2347	5.34729	8.73716	6.41932	22.8429	2.63515	3.3935	3.34689	12.0716	15.4182	12.2955	4.26261	11.0523	9.60071	24.836	7.6716	4.63796	11.7329	7.96798	15.229	19.4552	21.5157	6.6468	29.1733	12.3841	8.24845	16.4501	15.6231	11.6144	21.5342	12.2798	17.223	5.61226	14.4994	21.1468	8.27781	6.70034	7.12533	14.1331	10.2187	5.80856	12.9797	7.6206	7.22278	16.4986
	135.281	9.14362	positive	5.3068	6.13167	8.35482	3.10456	1.98671	3.67872	7.1348	13.0675	8.09498	0	5.65432	6.99921	0.764638	0.462196	0.760188	5.24163	7.33736	0.68003	6.06159	0	7.88422	1.46558	0.460136	5.58269	3.08451	4.5134	6.31529	6.79814	8.16564	10.0533	1.60246	2.28547	5.16457	9.07593	6.88828	8.35875	4.25856	1.44064	3.19094	0.8267	0	5.50479	0	5.93776	2.92799	0.350469
	167.07	3.77988	positive	0	0.503981	0.204351	0.194527	0.668926	0.254755	0.738075	0.257499	0.4002	0	0.372899	0.348728	0.414534	0.44701	0	0.37995	0	0.862192	0.263891	0.350277	0	0.160132	0.0920837	0	0	0.677797	0.459004	0	0.409856	0.304459	0.477268	0.211008	0.845034	0.484158	0.752962	0	0.206562	0	0.201672	0	0	0.119028	0.185162	0	0	0.247272
	455.006	1.77983	positive	3.54638	4.08973	3.00459	4.30624	3.84182	5.11198	4.10362	4.45826	5.34035	4.78422	4.26167	4.22055	2.88148	4.49284	5.09633	3.92244	4.94252	3.93042	3.7458	3.98824	4.23865	4.79895	3.84406	4.06471	6.12023	4.5936	5.18242	5.23835	4.58086	5.08857	4.91976	4.11075	3.89468	3.97863	3.55682	5.25378	5.82967	3.82472	3.98782	4.93687	4.99669	3.99386	5.31636	3.83518	4.15615	3.6678
	310.622	6.23882	positive	5.58547	6.71807	6.0641	5.96552	5.07171	5.19276	5.7836	5.86253	5.27443	4.60368	5.13536	4.76597	6.20817	6.21013	4.48983	3.53647	3.77304	6.05715	5.16758	5.83339	6.03657	6.75727	7.54415	7.38265	7.33134	6.80612	5.54007	7.67108	5.98268	6.51265	6.75118	7.12208	7.34286	6.3986	4.3459	5.7491	7.39056	5.29094	2.78941	3.20793	4.66667	3.38887	3.01238	4.18344	5.54358	3.29817
	152.897	11.5695	positive	2.70758	2.78976	2.42568	2.87217	2.87563	2.59399	3.18973	2.3437	2.0753	2.52843	2.27347	2.04904	2.33246	2.91432	2.55546	1.36149	1.15588	2.42902	2.76682	3.27634	3.54315	2.67522	3.37472	3.18945	3.49901	3.68451	3.66997	2.87964	3.2821	3.27656	1.6708	2.68072	2.54045	2.55338	2.23253	2.55976	3.12873	2.48702	2.24779	2.38253	2.05802	2.83049	3.30369	0.828252	1.50542	1.42358
	313.82	11.5695	positive	52.1035	51.2712	48.3126	46.689	49.9061	50.6582	48.4454	46.1303	45.22	61.245	43.8154	49.4838	48.0393	50.1841	28.6382	23.892	26.4411	47.2171	44.8332	52.0804	47.6989	51.2268	52.4877	51.1849	52.1022	44.3055	48.3252	52.5843	43.6784	47.8214	52.4844	53.0794	48.5297	46.8313	49.5025	45.3509	46.1601	35.7982	30.2891	38.0882	32.1344	34.0169	36.5462	30.7388	31.747	31.0713
	166.886	11.5695	positive	6.78962	8.52537	6.69721	7.4821	5.93544	6.64395	5.20074	7.0984	6.32953	9.85624	6.67932	6.79124	5.5512	7.24139	4.58816	3.26364	2.9791	5.15181	6.78115	8.10912	6.90102	8.23798	8.84765	8.08379	9.2815	8.27213	7.64665	8.48864	7.1796	8.094	7.67688	6.88079	8.58746	8.02814	7.56339	6.4654	9.16981	4.93321	4.39281	4.66813	5.01204	4.87681	4.69147	4.0016	5.29462	4.65783
	676.455	6.8283	positive	30.3312	29.0435	30.7236	18.328	23.0721	13.4923	25.5565	40.2251	29.7567	14.0731	27.221	14.0599	24.9367	37.6381	26.7706	30.3748	39.8233	24.8371	32.2913	21.5497	40.8982	41.4695	43.9684	41.6716	73.8795	40.7091	27.2819	50.8648	29.9957	57.0349	38.1137	44.6344	41.5228	21.0926	24.9407	36.1836	35.4707	24.275	40.1649	51.9627	19.486	37.556	67.5904	43.5669	23.7926	52.2276
	518.671	11.5901	positive	21.6282	20.6012	19.9636	23.9827	18.4195	19.8775	18.5675	21.2566	20.3355	23.0671	12.3555	18.1381	18.4623	22.6734	9.86052	8.92056	9.16279	13.6553	16.2438	25.6464	16.9874	22.1793	21.3916	21.4951	27.1265	23.4073	19.5829	22.0972	19.3393	22.4588	21.0793	18.191	20.7657	18.5156	19.8468	13.5702	21.6249	12.3576	15.5131	15.2156	10.0061	13.5997	14.8297	12.7702	15.1557	11.4314
	763.862	8.57472	positive	13.5266	15.8859	18.2395	15.052	17.2084	16.8325	13.6925	13.3251	15.5275	35.1463	12.4158	16.289	17.064	15.5258	15.8288	13.1345	9.13964	16.7148	18.9304	27.6944	20.71	24.9908	16.1923	24.1798	26.9809	18.3988	18.4279	19.1953	12.1693	19.5226	18.984	14.6424	14.0348	18.3494	16.6176	13.9454	18.9045	13.8116	8.33508	22.7631	14.9429	13.0773	18.9766	12.2249	14.5596	19.2314
	579.395	7.14957	positive	11.2679	0.81504	4.40653	5.03973	1.47066	2.39323	0.65249	0	1.14255	0.218487	1.7973	4.23608	5.50877	7.34537	6.44132	13.7523	0.45007	5.26763	4.99117	3.2616	8.96112	7.9449	21.8995	3.81547	12.908	6.70278	2.32257	7.41138	5.64618	6.43763	10.0447	3.3083	7.04972	6.19401	0.511189	5.72335	1.78616	2.82833	2.74612	13.1948	5.8195	5.84401	5.19773	10.8219	2.64551	8.51452
	413.454	7.44515	positive	212.098	203.894	201.064	223.362	227.311	235.375	189.769	203.265	203.724	259.948	199.475	213.275	195.283	212.978	180.192	166.625	186.789	211.536	279.464	278.24	256.41	276.731	277.852	235.409	301.898	260.767	263.122	246.359	244.735	249.291	224.687	213.843	236.919	220.963	209.8	202.076	335.356	174.173	174.369	185.688	174.944	173.59	206.491	151.11	171.351	159.402
	589.315	11.3651	positive	9.06504	13.1513	13.2774	15.2164	13.3144	17.2951	11.7328	11.8233	8.16427	18.8605	10.7445	10.1744	13.7545	17.0235	17.5315	15.4459	15.3878	13.2828	16.5505	22.0107	14.1566	13.9426	17.8085	17.2475	21.8392	14.3329	12.4133	18.0052	12.4209	14.8311	10.1773	12.1095	12.1404	11.8824	17.5307	9.85061	17.2198	8.9814	16.0412	17.1894	12.4813	15.5949	13.0622	8.38767	15.6336	15.4531
	293.647	6.94515	positive	3.8181	1.51635	3.76289	3.11654	1.86935	2.9333	2.22051	3.33208	4.00141	0	4.6024	2.61591	3.70202	3.95408	3.04262	2.45779	1.907	4.96157	3.58586	3.46157	2.57973	3.30799	3.1548	4.41614	2.33243	4.33609	2.16312	5.32458	4.25896	3.89313	3.8933	4.3521	4.70956	3.8957	3.48692	3.47718	2.2795	1.68291	2.84032	0.886801	1.98696	3.42052	1.10834	3.60446	1.31312	2.69179
	712.365	7.28703	positive	9.37781	13.7956	4.78809	5.00912	8.73109	14.3377	2.90442	6.14929	3.66783	10.2453	10.063	12.917	5.25037	3.62812	8.35729	0	10.0473	14.0626	5.21793	11.7851	8.30433	7.93153	1.37782	5.3386	2.8911	3.31817	16.2954	5.18035	1.35453	10.7652	6.94646	2.01042	4.11113	14.9931	5.15103	12.4401	7.29978	7.0751	9.65541	0.989467	0.823685	8.17778	0.396231	3.30062	3.52409	2.40124
	563.467	9.26048	positive	12.7062	8.22431	3.8667	24.1726	9.44191	7.70019	10.4523	7.69006	6.49188	9.78278	6.3035	6.23786	5.21694	6.24321	4.20706	3.23216	1.793	25.7882	8.28241	9.47215	8.51392	10.1645	9.40312	5.46984	10.0134	9.11781	6.17451	6.5714	8.84833	8.17146	6.72813	6.43344	5.7323	7.54546	9.10109	4.78559	7.20044	3.74319	4.35397	6.8343	6.03898	7.11324	5.34125	4.50611	7.51112	3.60308
	324.807	11.5488	positive	185.104	188.559	174.944	180.577	182.199	177.557	181.555	165.824	174.187	214.429	169.024	174.046	176.107	188.809	102.714	93.3669	93.6364	183.981	157.267	192.62	170.696	187.309	186.039	177.225	186.881	167.035	167.725	179.971	147.59	171.238	196.401	188.199	180.657	165.234	185.373	158.01	150.741	117.409	110.171	122.933	123.709	121.049	141.598	108.462	120.401	112.543
	607.391	8.91175	positive	44.8807	21.8596	22.3564	22.7374	20.6573	34.0958	22.7937	18.2594	19.0818	42.6597	34.0494	34.2139	26.9856	30.3075	16.9776	10.5754	14.9433	22.5871	23.4328	54.3612	28.4236	25.2532	36.2246	35.4241	37.7149	22.1191	22.3838	23.3976	27.3811	27.0818	26.6836	32.6756	34.2506	25.9936	22.8151	28.4682	37.2365	14.9618	17.91	25.0192	27.6196	23.5607	22.1969	18.8151	26.3207	25.2916
	849.864	0.614883	positive	3.74804	2.29401	3.85118	3.00078	2.25163	4.70276	1.485	1.66318	4.28549	3.6266	2.49354	4.05733	5.07231	3.72346	3.67194	4.38316	4.92754	4.12294	3.20593	4.22321	4.40408	4.49798	6.48913	4.29849	5.27859	4.57669	3.96455	2.6985	4.2534	3.09596	5.68802	4.39238	3.68858	4.55703	1.9126	7.06308	1.15834	2.31004	3.09073	4.02903	1.97319	5.23431	4.51285	2.93252	1.46671	4.45605
	894.833	0.608	positive	12.6041	9.1471	9.99132	9.2297	9.96672	10.2105	7.19285	10.5147	13.7792	12.5916	10.1806	7.89619	8.81128	10.5925	15.661	15.3824	15.9895	11.5213	16.2808	12.6388	13.0185	12.1473	13.4879	12.4435	17.0647	10.9938	12.82	12.0305	11.401	13.0766	9.97202	10.6309	10.6891	10.4571	11.0707	11.0331	13.9651	10.4061	8.03215	5.47562	10.4599	9.28805	11.8177	12.156	9.64377	11.1575
	143.235	8.76043	positive	0	7.8592	9.31773	1.44031	10.1945	3.1299	5.43673	6.31075	12.4289	0	1.33532	14.8725	5.93707	0.402874	7.0499	3.538	3.60662	2.94032	1.37704	2.13257	20.1974	1.52664	7.47463	3.79731	0	8.2722	23.9347	0	22.5709	11.3375	2.9512	4.10696	2.72027	8.93081	1.29415	18.3918	0.816832	0.446266	6.99073	0	9.52612	7.59581	0	1.76885	10.7827	5.62832
HMDB0029949	900.577	9.58858	positive	16.3383	13.331	17.5404	15.0614	21.9757	10.9855	15.5635	11.1204	16.1377	4.41952	21.7962	22.1971	18.4931	18.9842	9.93271	5.76448	16.8349	10.7399	8.1707	3.2593	7.14292	1.40193	5.63448	4.15451	0	3.8588	14.4579	6.02948	9.74738	10.5176	3.97552	1.2221	2.04681	22.5996	6.76885	28.2271	17.7089	20.9327	2.2311	0	6.54726	1.24	0	0	0	3.90555
	258.642	6.0458	positive	4.6179	3.62544	5.17988	3.44837	3.51472	6.71955	4.73384	4.46486	5.1533	1.52886	7.01352	5.39893	3.91087	4.6771	4.42392	4.69507	2.15539	7.31912	5.07185	6.61321	5.009	5.61108	7.85637	6.24302	6.0062	7.71897	4.73966	9.71397	8.42417	5.74644	5.12775	5.84509	6.93889	5.868	5.14562	7.40621	4.24402	3.31579	2.58383	3.14586	2.20669	3.21575	2.04246	4.47984	2.48268	1.57644
	206.867	11.5557	positive	5.59833	4.76426	5.10472	4.56509	5.63669	5.18074	4.82771	5.35384	5.52261	6.12999	4.6065	5.48029	4.24221	5.55815	1.64373	2.22436	1.45217	4.32278	5.11839	6.98074	6.19926	6.92245	6.85409	5.12759	6.14043	5.76058	5.57325	5.20822	5.43561	5.15267	6.83859	5.47542	4.80532	5.99645	4.69093	4.78484	6.47465	4.38375	3.49795	4.48908	3.14953	3.05782	3.87698	2.99364	3.78751	4.20411
HMDB0004949	520.508	8.7673	positive	14.8998	11.1214	13.1526	9.74014	9.26814	17.8309	10.0126	11.7452	14.4074	19.5808	13.1496	21.5528	16.3286	13.201	9.4928	6.07812	7.25277	10.0654	3.55219	3.56002	4.05838	6.43696	1.10768	3.87786	1.87247	2.09904	0.949635	4.89087	1.4315	2.24098	1.31429	2.30061	2.73501	11.4177	7.97897	16.3022	11.3891	12.5387	2.32516	2.5843	0.369443	0	0	0	1.10997	0.257213
	596.645	11.6039	positive	40.0851	48.2905	33.5748	29.1926	33.1992	32.4194	31.9034	36.0755	35.6171	44.6785	31.8735	30.4425	43.6485	34.9106	13.5917	18.5086	14.0326	27.2372	33.3642	44.271	34.8583	34.7171	36.33	40.5979	39.3873	46.9659	37.6527	43.8801	30.4091	47.861	47.8402	39.2274	42.7669	35.583	33.9365	30.9378	51.2127	22.379	19.8815	31.0168	23.0073	20.5392	23.6756	16.679	18.3805	21.1149
	444.781	11.5626	positive	57.9762	63.2996	57.0212	64.2875	62.3701	65.7055	61.0477	59.9919	66.1308	83.358	56.0346	66.8327	57.3299	65.9604	53.1081	43.4881	36.8765	55.3779	75.7689	78.2462	66.8575	75.2433	76.6647	66.938	80.2896	73.4821	65.0061	72.0191	65.5544	67.761	68.8339	60.4587	61.9607	64.3422	68.3719	53.8781	86.608	47.012	50.0426	50.8852	49.9821	32.5846	57.6494	45.3131	49.3281	49.4059
	433.741	11.5832	positive	27.0238	29.4914	23.7004	17.1705	20.354	18.7073	26.9821	24.9403	21.381	33.7903	22.459	19.1713	29.0489	27.3986	11.7691	12.9953	11.5266	18.0679	23.2922	29.1916	20.3017	20.6858	25.4492	32.7424	27.8474	26.0448	26.4807	31.5557	19.6047	32.7215	35.27	28.2674	28.3907	23.7627	24.1832	22.6479	33.9465	20.2584	15.0144	22.4411	16.2086	15.9555	18.5488	19.989	12.5437	17.0322
	759.454	8.85668	positive	563.208	422.803	352.531	493.671	452.276	553.347	404.764	583.38	347.001	250.455	559.235	501.265	242.639	439.507	75.3191	151.353	233.437	277.664	286.706	351.745	442.661	237.223	234.443	281.896	220.307	360.57	346.568	448.503	399.931	298.562	235.585	325.367	427.558	453.672	441.57	579.144	316.182	258.122	285.127	122.497	39.5551	221.114	94.9425	75.4705	109.872	19.1225
	700.198	8.73293	positive	21.9401	16.5471	13.7049	19.9429	16.4125	21.8389	17.2077	14.6845	15.794	30.2998	16.6583	11.2	17.4884	24.8735	11.6409	11.3621	8.49049	18.7768	16.6629	24.4889	17.2265	23.2879	20.206	22.1813	30.1386	18.0994	16.7663	20.2544	14.4365	14.6325	16.649	16.2451	19.5641	17.052	22.9513	14.4104	23.0502	16.8287	12.5625	19.4206	10.0892	11.9651	23.8664	10.0289	11.3919	11.4835
	454.394	11.3994	positive	285.838	268.942	243.424	319.932	317.298	348.943	233.282	289.951	292.374	429.179	223.697	268.657	250.436	297.896	274.084	256.509	278.975	249.077	392.449	442.113	366.738	418.856	462.533	350.201	465.438	370.014	408.787	389.798	350.522	378.777	304.27	280.347	342.652	284.655	276.312	239.18	515.812	308.65	294.408	363.62	327.088	324.086	410.999	248.344	299.04	267.779
	405.294	11.5695	positive	9.80457	9.94824	8.44713	10.7333	9.63871	8.86728	8.99232	7.24493	8.09969	9.30431	8.96273	8.28532	5.03441	9.55477	6.17655	5.6929	4.52837	7.79633	7.93231	9.08465	10.0751	10.1066	11.1874	9.03593	10.1355	9.64026	9.42243	10.9559	9.37348	9.26814	10.759	6.38368	5.86236	7.32678	8.02789	7.26951	8.98167	6.723	8.36295	6.14862	7.8743	5.23295	8.01459	6.15647	1.81659	5.21194
	593.699	11.5764	positive	39.6976	32.9059	35.7537	33.3823	36.1606	43.7794	37.2291	32.8912	28.1276	46.7121	38.2468	36.3238	40.9954	29.6483	31.3731	24.5473	24.8783	33.9841	32.7234	40.5937	31.8024	42.9318	41.4748	32.3152	42.2311	29.1453	40.3986	32.6175	36.2559	38.8147	35.3549	38.1877	31.694	29.3441	37.4236	32.445	37.8745	29.2207	32.8091	37.4946	29.5392	35.867	31.499	25.1862	26.7606	27.4445
	602.482	7.84215	positive	31.5475	5.58097	4.87944	19.5908	14.0099	18.7627	14.1714	6.29153	6.14041	1.81398	11.2718	8.96543	20.2556	32.4062	14.7198	31.3824	4.47659	6.29566	32.3881	2.77688	5.93288	40.5403	119.574	15.1633	55.7806	11.1597	0.52662	25.0441	14.0982	27.2578	25.0317	11.1104	36.2836	3.8761	5.83267	43.06	24.8324	8.96999	0.718556	25.3478	0	10.3968	28.4412	16.3515	4.15332	77.3138
	340.183	2.01192	positive	22.9427	2.25852	2.18053	44.2614	223.504	1.77212	0.833151	1.35958	1.43692	1.82247	1.10726	1.47588	3.80741	1.33886	75.3336	6.34543	2.56133	1.85445	68.478	1.77663	2.98592	1.81934	13.7951	64.9831	9.92913	24.2018	1.74139	1.88567	39.4924	2.23401	2.81536	2.12546	6.76036	34.8425	1.27268	80.3179	2.88588	1.64448	0.275673	1.99519	0.884458	31.7496	2.11987	179.222	1.7318	4.29114
	995.823	0.608	positive	12.8578	10.8512	11.5871	13.5824	11.7781	10.8272	8.26523	13.6123	15.5961	17.2945	9.96591	8.52972	9.89407	13.4892	14.2091	12.1562	15.2159	12.6121	15.2663	13.9862	12.0785	10.9336	15.2079	15.1489	21.8956	14.3904	18.7854	17.4225	13.9117	16.8217	13.4306	19.7793	14.9227	16.04	10.7999	12.3839	14.9637	14.9721	8.90913	11.4025	12.1952	12.2421	12.098	12.3414	11.7734	9.84649
	598.835	0.608	positive	0.645248	0.659548	0.976021	2.19067	2.80998	1.95829	2.41145	2.31696	3.39381	2.93669	1.888	0.785324	2.39406	1.95959	1.49171	1.19637	1.60114	2.33958	1.86592	1.13593	2.37212	0.458934	3.38066	2.49437	1.99079	1.72296	1.4067	2.04638	0.845741	1.03038	1.74149	1.3252	1.59264	1.56102	0.84403	1.87486	1.78574	0.795791	1.08634	0.329808	1.87846	0	2.64352	1.0128	1.05459	0.958383
	221.39	11.5695	positive	2.34714	3.3457	2.84351	3.65972	3.88556	3.92475	3.87884	4.24611	2.95167	5.27701	4.28835	4.31224	3.7215	4.26886	1.81738	1.92961	2.30173	4.16132	3.73357	3.90304	3.68556	4.121	3.36578	3.59838	3.48761	4.85345	4.85752	4.97984	3.92004	4.13773	4.0561	3.48107	5.24183	3.7497	1.89015	4.09432	4.18098	3.42274	3.60676	4.13278	4.14366	4.1715	3.29946	3.9795	2.86837	3.72123
	459.343	7.78027	positive	5.24711	3.17959	0	9.79967	0	0.47278	0	0	0	32.4068	12.9604	27.8362	0.901805	30.1408	0.536222	0	0.359642	2.7455	26.0686	19.3358	3.09742	6.25408	3.97601	1.17058	2.20267	0	22.8456	2.7506	8.10248	0	0.31785	4.32031	2.33664	6.05103	7.07005	14.048	1.19962	0	10.6775	1.58982	4.71766	0	7.81654	5.97652	0	0
	631.553	10.0955	positive	6.48677	6.37064	5.21037	2.94681	4.15565	3.89987	4.56972	4.94815	4.30748	5.90199	4.16723	3.93382	6.15514	5.02631	3.08878	4.61266	2.41894	2.64492	5.67147	5.23674	2.69877	4.93001	6.61185	7.95179	7.57071	7.85031	8.01625	7.73675	4.08962	7.81824	6.78283	7.16559	7.53994	5.71351	4.89526	3.46654	7.94959	5.93196	3.15293	4.14595	4.21487	3.72826	4.94757	4.58976	4.48326	4.72249
	919.745	9.47368	positive	50.2319	45.5801	59.1568	70.4661	63.988	69.9909	32.8371	33.9823	38.2984	71.4569	50.4132	44.8955	49.4664	72.2284	48.6954	39.9878	32.307	63.4189	67.4935	98.4028	68.8853	107.549	94.6323	79.2578	94.8242	73.3339	73.1224	77.7035	60.5171	90.7234	90.9298	55.6919	81.2841	56.1305	41.7408	53.7911	101.44	55.3566	65.8831	68.4901	56.8162	102.329	84.1033	60.7975	67.4506	61.7929
	133.96	8.84982	positive	12.1665	14.9305	13.5776	19.0873	13.0839	15.3044	14.4972	14.8262	16.1147	4.86846	10.6588	13.1214	16.374	16.3364	18.6732	29.4483	34.6039	15.7673	30.6664	14.6283	17.9732	27.7565	22.2309	21.6131	29.6229	21.9377	22.1304	22.9993	30.1863	22.2358	17.0308	25.0325	20.5959	15.4906	14.559	11.4009	19.8227	12.2636	20.7163	17.0307	9.43482	23.84	17.7737	24.2233	22.7888	20.3232
	665.144	8.34295	positive	5.18367	6.51284	4.20696	6.45687	7.56869	10.1354	4.97534	6.58052	5.39225	8.09573	10.5502	6.14201	7.6637	6.36153	8.00427	5.99475	5.83329	5.00558	8.36119	6.97597	4.38232	8.8744	7.49725	6.60141	9.54678	7.05294	6.70428	7.27082	5.75059	9.1038	6.62565	8.06267	5.75029	6.44219	7.56877	7.66837	10.4234	2.69824	3.40579	7.9083	5.76766	7.41788	4.59801	5.24664	8.30217	7.65198
	266.918	7.80777	positive	33.6159	33.242	28.9754	32.9372	34.1896	37.7264	33.3932	31.0952	31.8334	39.5779	27.9807	32.5099	31.114	32.2084	16.1953	22.2186	22.395	31.2576	35.0307	39.4731	35.2547	38.0982	38.6005	33.5014	33.4228	33.7016	34.201	36.8413	35.7969	36.1681	35.2503	33.3737	37.143	31.181	34.8326	30.0607	30.6783	24.1486	24.7549	22.1695	26.9964	25.1829	29.0778	20.8601	22.9359	20.8134
	714.251	6.34887	positive	5.52003	6.96825	9.42194	2.52802	3.10455	5.74364	4.4368	6.1374	7.7023	0.338416	7.24142	4.28977	9.14518	4.09569	6.17638	6.74071	5.488	7.57232	7.0033	6.2032	7.54244	6.96919	11.7926	9.51345	10.7537	10.3403	7.63013	9.97903	8.54788	10.0742	6.65237	11.891	7.98807	7.99422	5.31139	5.91444	6.38096	7.46026	6.37427	6.94046	4.10535	6.1029	3.32529	9.83051	6.8016	6.45703
	992.438	8.45983	positive	2.3184	15.7779	5.44374	21.939	36.7167	2.265	24.3409	31.8884	40.8659	0	7.03697	5.47897	0.260826	12.9665	11.5111	15.8035	19.0766	50.74	23.9468	4.8178	20.326	1.4817	30.1789	3.55012	6.0452	31.719	30.3087	12.0187	62.233	5.21472	14.1859	18.7249	2.12576	16.1891	11.6392	8.96584	12.637	2.66592	3.10804	4.04797	13.82	13.4663	0	17.637	30.7179	5.82743
	624.261	5.62828	positive	6.74211	10.1012	12.3414	7.77693	10.354	15.238	4.2698	7.90597	7.78582	1.61218	18.867	7.98274	15.9782	6.17613	12.4095	11.9447	14.3793	12.6623	14.1658	9.48082	8.50782	9.34066	15.1571	25.5309	8.28799	16.7657	14.6181	17.4676	15.879	19.2148	4.86556	10.633	9.84645	16.0251	5.93889	9.12156	8.21254	8.30283	12.9623	5.91332	7.71471	6.72543	12.8382	8.68564	15.0754	7.92626
	273.794	11.5488	positive	1778.77	1798.49	1647.75	1658.69	1664.29	1666.56	1718.96	1515.35	1567.63	1935.27	1656.29	1621.55	1720.59	1768.57	971.34	914.062	852.233	1738.01	1291.55	1729.26	1511.88	1570.27	1596.62	1587.58	1511.34	1386.42	1454.82	1590.21	1300.97	1496	1866.22	1800.04	1681.65	1576.24	1711.57	1540.16	1077.59	1143.4	1066.02	1211.03	1146.51	1056.43	1273.58	1035.84	1083.1	1053.29
	148.532	6.34887	positive	10.2649	12.3346	14.897	8.51411	8.55401	13.2427	9.67609	12.3948	12.1909	6.26473	12.1639	8.92873	12.9731	7.6635	9.13425	10.3041	8.74549	11.7354	12.8081	10.9132	12.0775	16.4668	17.478	18.357	18.5683	16.1704	13.0965	16.8424	15.2054	17.6311	10.9656	14.951	15.9716	14.3288	9.67133	11.5053	13.508	7.79812	9.04344	10.0712	9.72631	10.2138	10.8114	12.9471	12.0254	11.9009
	303.217	8.58847	positive	8.63525	5.44219	2.08491	6.11306	4.66936	4.40278	5.69551	10.9348	3.73773	0	11.5968	1.50683	2.99323	11.5874	0.575424	4.53664	2.90113	2.72552	3.2228	1.77961	1.50086	3.53761	6.91509	3.56106	5.7718	5.66139	2.99479	6.98983	9.29462	1.46401	2.3092	8.94169	7.64546	0.718802	4.19689	8.19467	3.35123	0.560066	4.91014	2.80821	1.5622	3.97572	4.07074	1.83838	1.99951	0.712831
	691.522	9.20548	positive	19.2767	31.4941	24.2579	55.5668	40.8458	42.3919	27.4666	28.7833	39.5403	35.1353	25.7629	51.5241	22.1511	38.0756	17.8221	12.4122	30.5839	48.6127	59.3146	58.8989	58.2752	34.5465	29.7443	43.5249	23.0801	52.7432	26.1773	29.0128	47.8006	60.1429	72.2085	27.0923	55.6531	51.4709	24.5894	40.328	20.0588	28.5297	28.094	32.6076	26.32	52.5603	14.2574	20.609	88.2889	33.0146
	347.203	7.28017	positive	5.19249	5.06182	4.08728	3.54479	4.24129	6.58475	3.39579	4.33501	2.95697	7.54768	4.65928	6.95414	3.64008	1.47758	3.36745	0.880131	5.9523	5.43586	1.96385	5.78025	5.86755	4.62677	1.94881	4.2076	2.79342	2.84056	7.44501	3.8414	2.41781	5.21699	3.04146	1.43367	1.70215	6.87073	4.4753	6.53	4.26351	4.06663	5.94088	2.10126	1.44357	4.63985	2.32422	2.81615	3.5397	2.52075
	518.459	8.6091	positive	4.91035	3.85049	4.34587	8.67006	1.53377	0.618912	4.95889	3.01624	0.109478	0.854273	6.71372	6.33418	5.44103	4.18513	8.54727	4.80577	4.61064	11.9218	9.65371	3.84317	11.5569	1.69808	7.76174	5.65709	3.37511	10.1802	4.96845	11.7059	8.71557	1.78925	15.3039	2.10625	7.18349	3.14194	9.27229	10.1139	1.6863	7.76015	11.6366	12.8616	4.75997	8.20376	9.97914	3.20023	7.87766	6.93217
	946.708	11.3376	positive	71.393	69.4591	68.1643	73.8583	74.5932	72.8379	60.4389	67.9987	68.5727	90.514	67.1731	64.7619	72.1067	68.8476	68.1465	75.4248	70.0214	60.3159	92.1365	85.5094	74.331	78.4977	84.873	82.2144	104.337	84.0282	85.4151	89.0049	74.3461	87.2054	75.8629	71.1274	79.1709	69.4197	64.9468	65.9489	108.938	56.9463	53.2385	70.0611	62.246	65.9212	77.1393	56.8144	64.9882	66.6315
	912.148	0.59425	positive	18.6212	18.9741	13.3615	13.7886	12.3869	12.4032	12.1863	11.5163	14.3367	16.7758	12.7822	9.59454	11.4063	16.2084	21.6662	20.2604	26.1136	14.0296	20.623	20.2001	21.6705	23.7243	19.6176	15.3207	22.0905	19.9349	21.3998	13.6705	21.9532	18.3983	16.7994	12.8349	16.9505	20.1206	10.9	15.6898	25.1158	11.7748	11.558	19.968	16.9419	13.0756	19.6814	17.4813	15.4055	13.4454
	800.906	8.6573	positive	12.2356	12.304	12.0296	12.738	9.23287	14.8091	8.38117	9.02675	8.81245	18.5174	11.728	9.56169	11.8611	14.8504	12.6462	9.64883	6.87498	9.11076	14.3627	16.0021	12.0856	13.0152	11.5251	9.83459	16.688	11.8819	9.46539	10.2882	6.2032	10.8652	10.0956	9.1084	9.75567	9.06066	10.5714	9.22298	17.9767	8.82997	7.39588	6.96025	11.1401	8.18526	12.0268	11.3377	9.35298	11.4252
	332.936	11.4201	positive	388.152	413.392	365.802	408.586	394.894	423.515	362.283	388.232	384.892	522.928	366.52	372.615	385.576	419.013	819.6	791.667	761.129	352.622	528.53	509.939	457.283	533.462	500.405	466.098	591.665	489.428	487.36	474.914	464.725	482.083	430.504	395.23	440.332	402.117	394.513	352.148	651.094	649.967	646.396	744.676	709.933	691.855	832.112	678.96	723.347	730.136
	314.643	6.34887	positive	4.24907	5.10745	6.59386	2.08707	2.65335	4.35789	4.76625	5.24017	6.55744	0.371214	4.96647	3.29603	7.00598	3.18981	3.04631	3.37594	2.45501	5.66101	3.50903	2.73579	3.08866	5.47339	8.20532	7.5069	4.96563	4.91707	5.99966	6.45915	5.95224	8.21929	3.9501	8.5231	8.26227	8.0792	4.17342	5.27209	3.219	3.52948	4.22177	3.93247	2.32182	3.42484	3.4617	5.62336	5.16875	5.29938
	781.893	8.61598	positive	6.26166	7.24132	7.84365	7.67918	8.61443	11.2707	6.32524	4.75597	7.01182	15.8772	10.0589	7.93886	10.3449	10.4321	8.62874	5.74619	8.05441	8.7198	11.2109	11.4154	10.494	12.7302	9.35813	10.4805	13.0888	11.9104	9.77884	9.38703	9.34237	9.4193	13.4213	8.63612	8.01407	8.08951	10.1835	7.82451	12.2117	4.7523	7.17307	11.6587	9.7897	7.51484	14.8735	7.37747	8.00993	6.04115
	623.29	6.8008	positive	4.68318	3.24929	4.07002	5.95494	3.63416	4.10373	4.99263	5.29883	9.12628	0	8.2025	4.33889	6.41793	5.53285	3.97303	5.3478	3.16617	8.43059	4.97838	4.59036	3.91382	6.58811	7.81128	10.646	4.82022	11.4128	6.04711	10.8977	13.6129	7.66061	5.14407	7.78239	9.28749	7.15785	5.07655	8.4823	5.32047	2.48119	4.38505	3.29053	4.93329	2.97891	2.92943	5.18586	2.54976	1.52683
	793.948	6.22507	positive	6.51583	4.2248	8.25626	2.23569	2.10837	7.75489	3.63387	7.13783	8.35588	0	9.95924	5.14874	4.40215	3.42121	7.59181	7.86654	2.41587	10.4317	6.22677	7.56025	8.1176	3.30669	8.19746	9.04623	3.4044	14.4806	4.59987	12.3078	16.2085	7.40291	4.38266	6.88164	10.657	9.87498	7.94001	9.34159	4.6589	3.50469	2.85161	5.31147	1.59949	5.12617	0.931981	7.7953	5.63849	1.21648
	602.294	6.94515	positive	8.20437	3.24456	11.4223	8.42415	8.81634	12.8757	11.7919	10.5461	19.2057	0	19.2782	12.6981	14.7944	11.8065	11.537	12.5377	9.98176	22.6849	17.4164	9.86187	10.3395	10.4791	15.6842	22.2031	11.457	25.0355	15.6992	24.9339	31.2896	19.9963	10.0369	14.339	21.5289	20.23	11.5166	14.4658	14.3412	1.64332	8.2223	4.2145	5.99362	8.86866	2.55723	13.868	8.31652	4.50655
	789.668	11.5626	positive	8.45328	4.41809	4.06674	3.18252	4.11232	3.56866	4.85267	6.81854	5.58851	8.87541	4.34234	3.59407	4.63493	4.9148	8.35399	8.21073	6.21116	3.39525	5.59399	8.51902	5.22902	6.7569	9.51157	9.53971	8.55213	7.4093	6.72979	6.74608	7.70631	6.62939	11.0938	6.70324	7.11025	7.79648	5.99099	5.64626	11.7836	4.56259	8.80465	11.105	6.84354	9.24217	6.62076	5.87689	4.47895	5.2086
	127.084	8.85668	positive	33.6305	28.1428	22.8154	33.4471	30.8523	42.7071	23.4704	26.5675	22.2641	22.218	27.4813	29.4015	14.9212	29.8203	31.6631	39.3933	48.821	20.6963	34.1326	36.4282	45.0568	25.24	22.9637	24.2892	27.0306	39.1163	34.2504	35.6462	38.1595	29.2293	22.0276	21.1238	30.8463	31.3057	28.7367	22.2673	40.0762	34.1446	35.896	27.7221	12.1918	36.043	31.4183	20.2895	24.5383	8.8882
	743.393	7.80777	positive	19.1561	0.239561	0.933538	5.6895	3.30711	3.72439	8.78843	0	1.99873	0	1.03004	4.12452	8.52081	12.2914	14.3457	24.1589	0.665883	1.42981	10.3565	1.10359	4.19583	13.5574	46.4878	6.17411	21.2704	3.6453	0	7.08385	4.42057	11.2141	30.5148	5.06321	15.1396	0.776126	3.54856	13.6049	5.75079	7.2438	0	23.3188	0	3.93896	23.6994	2.50798	2.58347	21.215
	120.223	8.87043	positive	12.9915	9.02464	8.41139	10.8099	10.8421	14.7818	8.83624	13.8254	6.73463	7.79666	11.6876	11.6751	5.65513	9.96752	8.49641	9.42201	18.1407	5.49338	11.1898	7.08236	13.1698	6.35043	4.33332	5.42121	5.77855	8.25873	8.75485	10.1022	9.89383	5.53412	2.69993	6.06731	7.96793	10.6148	10.5182	11.1374	14.8994	9.42005	9.69896	3.61661	1.78634	5.96473	3.02683	3.25038	3.02592	0.702596
	415.356	7.22517	positive	13.7745	5.23539	1.62289	9.75621	4.16549	4.45411	1.78705	0	2.30381	0	4.11185	1.98771	8.36134	14.5149	1.77784	6.2688	3.08155	4.19462	6.87115	7.46583	10.8204	6.54707	4.4874	5.38066	15.1074	2.75329	10.0371	26.3136	11.0037	2.62374	7.92357	7.06514	3.37839	6.38836	5.51471	14.4957	2.451	6.33648	5.71205	11.4063	4.23269	5.88449	7.20502	4.16157	5.11846	4.15872
	762.26	6.94515	positive	16.2213	13.8148	21.3649	22.657	14.8257	17.8839	19.3229	22.2156	21.132	5.15098	20.9371	20.5753	22.1809	22.4121	19.3395	23.5215	17.3479	20.4676	21.4947	24.7184	19.9547	26.5251	27.0454	27.9896	24.541	25.9243	18.6863	26.8528	32.688	25.4617	19.9203	25.165	28.6968	23.257	20.5913	17.4144	24.6595	13.6656	16.0224	16.5331	13.2596	16.8296	15.743	16.8864	13.3436	15.5057
	136.32	8.85668	positive	12.834	14.3634	11.6089	16.6757	15.6519	20.2676	11.1484	10.1409	10.2871	14.3459	10.3788	13.1653	6.78097	14.5152	17.7513	17.0224	19.4694	9.11541	19.5749	24.0638	22.7232	14.5375	14.4841	13.2619	16.5176	20.0424	19.7507	17.1104	17.5068	17.3313	12.9429	9.66367	15.5928	14.5995	12.8425	8.20435	23.6711	15.7107	13.6023	16.1893	7.23719	16.9331	16.1759	9.56534	11.448	3.04309
	590.792	7.80777	positive	34.0497	30.0965	28.8121	32.1019	32.3072	32.5655	35.0436	31.2295	35.4941	40.1807	31.3919	30.0046	32.9712	28.8615	23.7074	26.1283	26.1699	30.0072	31.7626	43.1171	33.2029	38.2125	36.7592	34.838	33.9747	33.5253	39.6736	35.7134	35.1297	35.3778	34.9419	34.137	34.5325	30.9765	31.4244	26.3424	34.8009	25.1579	29.7713	29.6533	34.8388	23.6509	36.4173	23.1886	27.0033	23.3721
	347.134	6.22507	positive	14.9115	12.9228	13.469	14.0602	15.4071	15.5112	14.2212	14.664	15.5963	10.4179	16.7178	13.0071	14.3627	13.4161	11.3123	10.9553	11.1206	14.5559	16.3781	17.2948	17.0791	16.6312	18.6721	17.7896	17.3541	19.185	16.5468	19.3058	17.7846	17.2032	14.5905	14.2149	16.7292	15.3872	14.4025	15.3165	15.9154	10.7819	8.95486	11.2178	7.58887	10.2994	11.5349	11.1532	12.4717	11.6174
	627.433	8.70543	positive	22.0345	14.7971	6.93111	18.4029	16.2636	20.4241	6.56937	2.30782	2.26557	8.48894	13.3328	8.279	14.3529	54.9255	11.3131	12.9948	0	8.59656	6.26229	11.2132	9.70867	40.2053	64.2722	8.93079	45.2958	7.11203	8.51483	10.8537	7.77919	14.457	14.9693	9.99585	26.4498	11.8648	3.85114	22.8812	17.0322	1.57421	13.7658	22.3956	0	9.19606	17.6335	33.6695	1.46947	52.0858
	436.317	10.4327	positive	6.93342	9.01856	2.72894	10.3896	11.5067	11.5643	8.13443	2.22731	4.51587	12.5095	9.16191	10.3976	6.75086	10.1829	4.68232	2.03544	3.03437	6.11614	2.1973	3.05618	2.47122	3.32055	0.712229	2.28914	2.91097	0.491074	2.1286	1.99884	2.33529	0.674937	2.22298	0.997145	4.15701	4.95061	4.70885	5.87558	15.7958	10.9397	2.49631	0	0.412256	0.616816	1.38543	0	0	0
	877.711	9.56795	positive	2084.26	1775.71	2450.39	2411.79	2123.43	2519.52	1703.6	2302.07	2080.77	3014.06	2105.01	2055.86	2243.96	2450.88	2482.85	2589.52	1881.52	2600.07	1537.41	1707.37	1915.89	2724.99	2587	2788.22	2204.91	2739.59	2075.61	2054.24	1583.98	2719.92	2540.77	1978.66	2537.37	2845.43	1897.48	2290.04	4508.96	2839.36	3202.17	1692.99	2388.78	2989.39	2127.78	2245.64	1558.44	2042.05
	511.846	11.3788	positive	2959.68	2958.84	2744.05	2962.88	2925.32	3077.64	2795.49	2695.96	2738.36	3643.29	2750.27	2735.42	2857.47	3050.49	5627.24	5380.15	5128.26	2862.65	3356.42	3501.8	3137.71	3446.66	3396.13	3085.05	3727.9	3159.38	3230.87	3181.63	2995.77	3182.87	3133.75	2968.86	3047.74	2791.93	2907.35	2584.22	3783.9	4568.29	4653.27	5404.69	5053.31	4936.58	5959.6	4810.48	4970.46	5081.91
	547.816	11.3376	positive	37.0076	37.9672	57.6174	55.3151	48.7148	55.4317	52.8656	45.6726	46.1746	80.5305	50.2728	50.3299	40.5587	64.5336	50.7481	52.796	56.4214	49.5835	79.9894	76.533	59.7856	63.1611	66.7898	62.7988	88.8318	64.2706	70.2606	68.7723	64.0591	67.3831	56.185	41.322	66.212	58.6662	53.3214	44.3028	82.7402	39.5347	52.4833	53.5573	51.4192	43.8811	42.114	46.6423	58.6925	62.9078
	721.183	8.18407	positive	15.2287	16.399	18.1758	14.1771	17.7821	20.8328	16.3584	15.9307	17.3607	18.0226	13.5339	17.4183	17.8622	11.3036	9.85044	10.4663	11.8766	14.7662	17.305	18.2363	21.0495	19.403	16.025	17.9385	16.857	17.4818	17.356	14.0785	16.5246	18.0015	17.1172	12.0914	16.1004	15.4991	16.525	11.1267	19.1084	10.895	14.1533	11.4138	15.3875	16.3936	16.9081	12.6193	13.4109	11.0587
	525.716	11.652	positive	58.0195	61.0302	56.044	61.4677	57.5234	68.9159	56.2596	58.4817	65.6918	81.1417	52.9279	60.2012	62.6092	64.738	38.1186	33.3371	32.8742	58.8259	66.8712	73.3899	65.8717	78.3662	74.8558	63.9068	73.1201	66.0616	67.0645	69.4445	62.5639	71.0864	68.768	62.1179	66.1479	55.2066	64.3731	58.0799	75.3423	44.4654	45.5691	50.4258	42.3937	41.7147	53.6759	43.1196	41.7043	35.1769
	582.739	11.5695	positive	8.04515	9.70587	5.00534	7.22419	9.14693	9.55414	7.02311	10.3828	7.04775	10.6195	8.37395	8.68024	9.7589	7.15698	12.6902	2.13785	9.58889	6.30066	6.72932	7.79255	5.98798	10.7231	9.38325	8.12878	8.0355	9.69282	10.2024	7.21933	10.3935	8.75257	9.42502	4.8819	5.59549	6.66908	6.17344	8.54377	9.88366	9.7575	13.0564	4.41041	11.8648	6.97184	11.4552	4.41919	5.77343	7.80721
	467.103	8.15657	positive	12.5162	10.2503	11.9641	12.6364	12.6104	13.3677	12.5278	11.5003	12.8184	16.6909	9.95693	11.8448	14.7866	14.1451	9.54609	8.37279	9.94163	12.5515	12.8506	15.2421	15.0445	15.3712	16.2608	12.7742	14.3977	12.3473	12.5365	14.4077	9.26792	11.9937	12.4238	11.1734	13.2001	14.1984	10.5861	11.8126	15.8282	10.9463	10.0181	8.15125	8.58804	9.017	13.044	8.20511	7.93321	9.87162
	538.878	9.39807	positive	31.7118	33.2379	26.3844	36.3881	31.8176	43.2547	27.0839	23.7723	23.2754	56.8114	27.2292	30.8776	30.3337	38.0026	23.2025	15.4761	14.167	32.2062	32.5176	59.7497	43.2448	41.4236	50.0774	36.8842	48.7678	36.2635	43.1416	36.5182	32.5198	41.7138	46.5301	39.057	35.4734	31.9361	33.7772	22.9792	28.2642	25.482	23.2754	46.4915	36.5447	30.5598	52.1164	30.7636	35.3772	28.9421
	622.842	0.573633	positive	3.2544	3.8194	3.28565	3.20213	3.33168	3.80574	2.67425	2.95092	3.48585	5.23617	3.67633	2.8612	4.06751	4.52273	3.50748	5.31541	5.92746	2.69883	3.8684	3.43397	3.83198	3.56373	3.99508	5.75491	4.17445	4.35324	4.45294	3.20385	3.81624	4.20382	2.83218	3.43014	3.33229	4.23462	2.02623	6.20034	2.54937	2.86368	2.65563	4.56792	2.15424	5.43166	5.06118	3.3371	3.64704	3.10883
	787.385	0.614883	positive	3.84751	3.18702	3.97206	3.57006	3.34523	4.77359	2.54644	4.94467	3.66467	4.61606	4.25957	3.6049	5.25457	3.00941	3.50313	1.92238	4.95657	3.19909	3.93913	5.56257	3.68749	4.66699	3.3236	3.94295	3.53593	3.58616	4.78913	4.29384	3.57024	4.46289	4.40798	3.88117	3.66509	5.20948	4.35494	4.9399	4.50941	3.34421	3.25343	3.29441	2.09174	3.45025	3.76923	3.21952	3.91407	3.32996
	787.399	9.16423	positive	352.488	238.054	175.823	362.407	303.14	257.908	293.305	356.254	276.921	68.5345	424.469	303.604	176.619	346.408	24.2711	93.522	144.825	246.108	228.685	182.775	219.019	257.473	193.643	292.007	191.933	268.213	238.786	321.62	364.752	208.261	200.106	274.777	325.398	247.264	280.97	326.505	185.12	66.9951	238.531	91.3619	31.8927	188.149	41.3981	72.8925	44.4352	30.656
	395.12	7.28703	positive	5.49449	8.35818	5.57058	4.85907	7.66085	9.42614	4.49474	4.81353	4.21716	9.97026	6.90183	7.87601	5.3925	4.51766	5.80218	2.56267	7.71768	8.42915	5.80797	7.97496	7.64963	7.27081	3.1532	5.08269	6.13374	4.98954	14.0334	6.09697	4.30271	9.48333	5.4159	3.21377	5.4758	10.3427	5.55977	9.51564	8.67553	6.71591	6.20954	2.61366	1.26926	6.08292	1.53926	4.04174	5.30049	3.41222
	833.919	9.53358	positive	101.082	93.6561	254.18	29.6041	10.8077	50.4784	109.352	162.759	123.993	111.204	129.34	103.119	116.969	48.5557	21.5662	86.4484	87.7932	71.2704	72.8412	39.4452	59.1962	69.8013	74.8307	68.9672	35.3488	75.7708	63.5107	40.4489	14.0599	102.075	34.914	95.4034	75.4589	59.1039	179.027	163.538	63.1831	154.412	55.1023	52.6019	102.218	26.4668	15.6191	70.5247	33.6566	85.0329
	381.802	11.535	positive	676.19	684.282	643.637	721.262	696.038	766.545	633.73	657.446	668.304	888.279	630.38	638.053	635.197	717.819	620.371	592.721	561.22	638.976	967.572	871.65	815.502	929.721	863.677	772.897	1029.03	856.173	842.773	792.723	814.627	832.378	724.428	671.393	739.151	687.058	686.537	609.815	1182.58	613.63	592.547	684.296	637.388	598.616	732.697	580.262	617.04	604.206
	148.532	5.79335	positive	10.8379	10.5693	10.1567	10.914	10.165	13.5104	7.53723	9.57366	9.26419	5.34468	14.8692	6.3762	11.6853	9.64923	9.35826	9.78122	7.17595	9.6621	10.8229	9.5673	10.0824	12.3651	15.7819	13.9996	12.4738	12.8619	10.7759	13.9117	13.8663	12.8629	7.2615	11.9281	11.8777	10.4949	7.95024	8.9732	12.7678	8.09291	9.39376	6.45994	7.7215	7.74137	12.5606	7.89898	7.94833	6.62445
	222.146	2.65613	positive	20.0525	11.0214	11.3726	11.9317	12.8883	13.8821	9.49469	9.1663	11.1919	21.3028	13.0944	15.1699	14.0996	18.3441	14.0929	15.9574	16.185	8.21384	4.89864	15.2587	9.96629	10.5335	16.603	16.3924	9.82208	11.6531	9.33675	9.74325	9.18065	12.0597	13.5423	12.5888	11.6961	10.1575	9.51182	8.85185	12.1934	11.596	14.2059	16.4533	19.6869	15.9507	14.1295	12.854	14.883	13.3725
	719.333	6.87642	positive	4.08198	9.69742	1.64271	1.28172	6.86358	11.9309	0.686691	2.71308	0.562958	14.9078	8.42352	6.67095	1.42456	2.89111	5.7053	0	11.6051	7.50149	2.13312	5.79019	4.25521	4.75822	0	2.20657	1.42621	2.67751	13.4832	3.61785	0.471439	3.00585	3.33354	0	0.389091	10.7451	5.43823	9.30229	3.45231	3.83472	9.95318	0.210584	0	5.29918	0	0.337168	2.66966	0
	568.731	11.5695	positive	13.0092	17.2048	11.6322	12.0903	13.5734	17.222	12.8696	13.3398	12.7346	15.0819	9.894	13.0056	18.2885	9.19691	11.1562	8.69808	15.2161	10.3622	14.744	10.4519	13.808	10.1343	15.525	17.1165	14.4546	12.3223	13.1148	15.9525	9.21459	14.5773	18.9398	14.6816	12.7459	14.8028	13.924	8.87787	12.9651	12.6023	15.263	10.0057	16.4103	16.338	12.6886	12.1541	13.3714	8.30472
	637.491	7.58772	positive	6.92258	2.00095	0	2.46855	4.2945	4.77426	0	2.28315	0.500365	2.45639	4.64733	2.58381	4.46919	9.59559	0	1.87653	1.2574	7.60991	13.5799	1.05133	5.2266	9.87883	11.9568	0.844588	7.28461	11.5362	1.00866	15.6305	7.48463	0.938115	5.26142	0.978499	12.0424	0	11.4109	23.601	6.58141	3.42733	0.605663	2.05267	1.6088	0	1.08318	0.386628	0	3.70312
HMDB0000306	69.5751	8.65042	positive	0.202053	0.153733	2.19841	3.91705	2.54398	2.03172	0.748408	6.25546	1.80206	0	2.28232	12.1061	0	0.0984886	2.51532	2.95465	17.8168	2.12767	6.18123	2.3112	5.33188	0	0.211436	4.96584	0	4.94036	7.43503	2.86273	4.03368	4.15184	1.49462	1.70033	1.52361	5.67003	2.62499	8.39239	0	0	0.368398	0	0	0.442076	0	1.58578	1.97796	0
	345.188	2.90368	positive	15.0581	14.3404	14.0983	18.5167	16.0395	17.1803	13.0727	15.8289	15.4708	20.4647	14.3979	16.2194	13.6379	15.8521	14.1181	13.9832	17.7097	13.7064	19.7939	20.5946	17.4073	22.083	19.8823	17.2557	19.9219	20.0147	19.2936	18.7675	17.8215	19.0187	16.0635	13.89	18.4107	15.3168	16.35	14.5401	19.2415	10.927	11.2323	11.596	12.9202	11.9857	13.2342	11.8803	11.7598	12.0854
	239.579	5.79335	positive	7.82051	7.48382	6.24403	5.38413	6.94173	9.93857	4.08852	6.68367	5.51397	0.701301	13.2863	3.66996	9.13559	6.6344	4.8536	5.59751	5.08647	5.57943	6.87946	5.0493	7.5364	8.24241	10.9079	10.8728	7.41948	8.70387	6.97821	12.0838	10.1379	8.20786	3.43085	7.96501	7.63718	7.00233	3.62633	5.70586	8.78604	4.72936	6.69637	3.69128	4.32036	4.46745	11.6559	6.33602	4.2436	3.31697
	94.9657	11.5832	positive	1.97817	1.67013	2.79528	4.12689	3.98104	5.25218	2.8677	3.02397	3.1041	3.16096	3.11584	3.59224	2.22088	2.84683	4.76409	4.15432	4.16608	4.24933	3.4255	4.18949	5.21329	5.50709	4.31635	2.27199	3.61751	1.99152	3.2195	2.82827	4.09456	2.07153	1.95834	2.71287	2.49321	2.34652	3.54936	2.57262	1.48398	2.35236	4.7063	4.1087	5.23932	5.39245	6.71718	3.57281	3.8743	4.00396
	863.37	7.84903	positive	9.12062	15.8508	10.9221	10.2663	11.1534	14.141	8.54538	12.513	5.32473	9.60893	10.8314	15.244	9.84888	9.93323	11.1804	2.17924	13.7247	12.3661	10.8961	14.321	12.4386	12.3017	6.47217	11.1381	11.5215	8.84365	15.7899	10.0023	6.59006	11.2694	11.9416	4.54322	7.13599	13.1596	11.0936	16.1466	16.11	9.82205	10.2857	4.66224	2.07744	12.1983	5.62552	4.94119	7.92043	7.43661
	390.299	9.23298	positive	4.58106	2.84748	6.98762	2.34538	0.882946	2.68873	3.03769	3.6505	4.87443	3.16674	5.6786	2.94644	5.46009	3.99137	0.86388	0.664738	1.22179	3.34073	5.04547	2.67626	1.99619	2.14705	2.1568	2.32032	4.88943	2.1839	5.84343	3.94743	1.92053	4.20718	3.07599	1.91375	3.78658	5.40912	3.22352	3.8571	2.57535	4.09314	3.44861	2.19831	2.74463	1.25603	1.11482	1.11752	1.25602	4.00564
	434.328	7.33515	positive	20.6195	17.017	13.1228	17.9842	17.2381	20.0776	10.8443	15.6168	15.4911	18.1812	15.8099	16.1362	13.6755	26.2277	13.9379	13.288	14.041	13.8252	21.9041	22.6561	20.2539	24.699	26.1107	15.664	30.8624	18.6701	16.2265	23.5878	18.6627	19.8454	18.8009	17.0076	19.9244	16.485	15.6719	25.7516	20.0443	14.5295	14.904	15.3763	11.2785	12.0824	17.6444	14.6542	12.2974	19.3957
	382.056	0.690483	positive	1.72771	0.201556	3.00532	4.86812	0	0	4.96211	3.96205	3.84418	0	1.31919	0.284928	2.48971	1.59227	0	0.228229	0.184114	0.824549	1.56521	4.86995	2.41732	7.74857	4.40053	0	0.548016	0	0.860758	3.61314	1.94415	3.64926	0	1.55837	1.19178	0.407427	0.774223	1.00939	3.44959	1.16663	0	7.55551	3.76536	0.720628	0	0	0	0.72208
	741.452	7.86278	positive	1.02082	9.97895	13.8451	0.0243836	2.11543	11.2862	2.31549	8.10798	0.738531	4.65676	1.52044	12.671	6.39589	1.36009	5.19938	0.220509	6.29243	4.79186	0.541896	4.73543	4.97104	8.215	1.0917	5.46171	0.708904	1.43762	12.8953	0	0.2411	16.6636	3.53294	0.115988	1.82263	12.3704	1.62714	15.9047	2.10388	7.08596	4.32712	1.3025	0	1.94287	0.176389	0.79334	4.31234	3.65354
	595.813	6.94515	positive	3.47224	2.87835	4.89128	3.05938	2.66861	3.34766	4.27754	3.83516	6.5673	0	6.0447	3.8691	6.90379	4.44064	4.0271	3.74509	2.21401	8.1	4.89969	4.10329	4.31311	4.30182	6.22249	8.92977	3.95964	8.36259	4.70848	9.27919	10.968	5.73237	4.3827	4.77402	6.84816	5.2469	4.46548	3.70867	2.74864	2.45658	3.39187	2.16348	2.23144	3.4219	1.15544	4.95974	1.50496	2.42423
HMDB0059791	948.511	2.90368	positive	59.8768	111.768	44.6427	39.4017	50.4404	71.9629	64.3304	91.7031	87.5167	15.1635	82.1801	50.9693	44.599	46.6479	47.1328	85.5956	55.2229	50.6184	42.8184	26.7089	46.4747	28.7821	41.9496	52.7334	8.33636	32.0314	68.5937	42.4288	59.2312	51.3753	33.9161	40.9379	47.0856	90.5363	56.4527	83.2217	32.0019	15.7261	15.1681	9.96046	6.43441	21.3781	1.67574	2.94424	7.92254	15.352
	495.873	11.2963	positive	20.2874	22.364	21.6695	30.3671	30.8043	30.9122	18.6487	22.5594	23.2471	24.8738	19.4216	21.1056	16.9535	19.137	21.9991	15.7708	14.677	24.6475	20.0184	32.449	32.859	26.528	31.776	20.0357	25.0648	20.4897	25.9381	23.2063	23.4554	21.1853	21.3372	22.3641	21.9025	20.3952	26.1569	19.0918	9.39609	12.3521	23.5217	21.4908	17.1239	21.0454	26.2633	17.2693	20.7562	19.0604
	325.957	11.5764	positive	9.27101	6.57432	6.52794	7.67713	8.4	4.11488	6.07474	5.44246	9.23293	5.84098	6.36519	6.07822	5.4655	5.20664	1.82193	4.80758	5.1247	3.38369	8.85868	8.57858	4.5982	4.75949	9.42112	6.66913	9.52496	8.41295	9.14532	11.0633	7.29932	9.06425	7.70064	7.83736	8.72697	6.64683	6.58112	6.39631	7.75514	2.04576	4.20364	5.60202	6.50528	6.10253	6.31229	5.90582	5.19881	6.26108
	250.883	11.5764	positive	20.9148	25.5438	22.6427	27.4187	27.3787	25.3786	24.3221	27.123	24.537	34.6653	23.7185	27.2555	23.7256	28.648	17.9996	18.1047	16.903	26.3978	33.0113	35.7121	30.0027	34.0032	34.5376	28.2403	33.4115	31.8608	28.8484	31.3238	29.1575	30.2904	27.6796	23.2091	29.0436	28.339	26.2549	25.0018	37.2424	29.0951	19.478	27.0835	22.95	23.0034	30.1856	17.3418	23.5715	20.978
	716.65	10.4809	positive	6.59185	7.13896	7.52904	8.14682	8.1644	8.19282	7.9444	5.35617	7.0477	9.53761	8.8994	10.5329	9.16342	9.89288	7.22967	8.62084	9.00759	8.90597	10.4789	12.7539	10.1744	10.7174	9.6763	7.1336	11.3785	11.0708	8.42756	10.6398	9.10477	9.88701	10.1926	7.17763	7.59306	8.07771	8.66788	10.1865	12.409	10.7809	9.57976	10.159	10.0651	9.08386	11.9902	8.71729	10.3632	8.49481
	524.272	6.42448	positive	14.688	9.73227	18.7955	3.94175	4.58649	5.68775	7.92734	10.8658	8.66495	0.833939	13.9377	2.17802	11.5011	6.35618	1.8467	3.31408	4.02893	9.17757	10.3925	1.73825	8.19434	17.9688	25.8223	19.0166	13.1445	9.60309	10.7806	18.5327	18.5249	9.42664	3.81705	7.67213	7.60072	9.45106	5.99385	5.0622	7.57113	3.88668	8.19715	6.46358	2.67728	5.49111	10.531	8.37329	17.8011	15.9732
	591.209	11.5626	positive	6.63526	12.2512	13.3049	11.1606	12.0613	10.8785	7.88065	10.6397	6.90204	11.1472	10.406	9.68073	14.4177	8.27897	7.09058	8.2272	11.3341	8.32434	10.9618	11.1796	13.8047	12.7168	17.1512	13.7923	13.6333	15.0011	13.062	10.8614	14.1931	8.21233	10.0014	6.80495	11.1881	11.8225	8.34259	7.69001	7.33285	6.68	13.0751	8.43473	13.4546	6.36104	15.8482	9.52427	8.75705	5.45944
	839.455	6.22507	positive	3.51312	2.19315	6.89148	1.36206	2.05003	4.93809	2.97088	4.94833	6.58013	0	8.15628	2.82109	3.98259	1.02251	5.35897	5.25255	1.83861	6.82171	3.92139	6.05343	4.15405	3.19654	5.80428	6.31563	1.67095	9.1234	3.79188	9.4402	10.507	4.42688	2.90816	5.46294	9.40281	7.01209	3.76237	6.12306	3.56151	3.36737	0.688888	0.869158	0.536473	6.03791	0	4.74715	3.70181	0.725037
	375.318	6.6562	positive	11.0803	6.8492	4.80054	10.2385	9.16504	7.54756	3.63535	1.93148	3.94961	3.25889	6.6509	6.83219	5.89916	10.1669	2.87732	3.54098	3.25685	7.52019	6.87382	8.95542	7.1243	7.90462	8.07927	5.33259	13.6615	4.95472	4.61285	11.55	9.24373	9.90636	9.06888	9.63348	8.97749	5.66949	7.1298	9.06611	8.25604	7.22144	5.39724	7.88243	7.22027	4.09726	4.94566	5.53303	4.94666	7.52783
	79.6217	9.15735	positive	3.68017	4.6287	4.19783	3.61417	4.57851	3.84904	3.93878	2.69889	3.75039	3.44931	3.49508	3.31223	4.20904	3.48266	4.12224	4.30271	3.60444	3.63818	5.01479	5.09485	4.20236	4.84428	4.38605	5.97947	5.65091	4.95657	5.95808	4.83423	4.26909	4.98021	5.25212	4.98277	3.96242	4.14165	3.43721	3.57703	6.85928	3.59346	2.83976	4.22946	4.19911	2.65309	4.32947	4.45268	4.03124	3.74818
	254.248	7.90403	positive	19.2019	5.27981	10.4779	8.31581	7.8361	15.6644	6.42642	4.50379	5.59795	13.851	10.6129	24.5635	14.2807	29.0275	15.719	10.3493	14.961	14.6473	9.25956	24.8696	11.297	8.70125	28.4236	17.5007	17.3169	15.0262	6.45948	6.47191	8.56146	17.8737	14.2816	12.6604	16.5467	7.47008	5.30846	11.6199	17.5227	9.56761	14.2301	19.2159	9.93405	21.0543	7.71614	13.251	20.5819	20.2793
	850.794	9.32237	positive	95.7325	76.9658	67.0188	100.139	98.5872	123.582	78.1632	57.5941	67.5689	148.674	82.2416	82.8002	73.1495	99.3272	70.1813	54.9588	46.8727	95.8529	109.259	161.332	103.669	105.521	135.212	82.9441	117.996	78.0799	92.7749	91.4315	88.4153	94.4788	114.142	98.9913	98.9095	73.8928	94.6305	69.7991	74.5382	85.9185	66.4602	121.167	99.1644	86.5555	163.977	64.9868	75.5908	70.8721
	590.443	8.14968	positive	34.8593	9.87888	28.5321	17.4001	15.8111	20.1177	11.092	21.9207	8.42326	5.58153	13.0095	23.7988	26.1478	28.2517	13.0998	23.1877	10.4489	15.3266	26.2492	10.6928	24.219	23.5444	70.6785	13.0342	67.587	32.6915	10.7141	33.9501	15.719	40.8526	31.0137	19.8169	48.3682	17.6049	10.637	26.5868	25.1368	13.8447	7.06096	31.1831	13.4623	8.40792	5.53452	25.8309	10.0929	17.1543
	501.736	11.5764	positive	15.2065	17.2631	9.14887	8.63024	10.0058	8.34134	10.8231	6.45548	11.0845	17.8695	12.5969	14.849	9.46354	11.151	6.75995	5.71006	9.29141	4.61375	13.1103	12.9703	5.55714	6.58954	11.5566	12.6093	13.4105	10.7144	13.1971	14.0096	11.91	12.2479	15.0877	10.1714	10.5316	11.271	12.3124	10.7113	11.6013	11.8441	13.2127	6.92929	7.75537	10.2175	9.0271	8.27922	11.8919	8.09205
	800.23	11.3857	positive	19.5646	15.9348	16.8784	19.623	19.8401	23.3468	14.542	16.265	20.3908	30.9416	18.699	19.8819	18.8924	23.2793	20.503	19.5152	19.2884	17.6279	31.4658	26.528	24.8533	26.1965	24.8141	24.5079	34.2524	24.3534	27.8538	22.3211	25.3566	25.6485	20.1756	18.4079	22.018	20.6239	20.1033	15.2159	34.6705	11.2998	13.4236	13.9186	12.7996	14.9434	21.5002	15.4926	18.9156	14.7879
	761.876	8.57472	positive	11.4312	12.3009	9.00885	9.57376	11.7095	11.6912	11.1581	9.35477	9.54436	20.2183	9.47636	14.247	11.8559	11.5646	13.9652	8.24026	8.84601	10.5728	13.4559	14.6923	10.3776	12.539	11.2755	11.6119	14.9769	13.971	11.48	11.3602	10.3985	13.7289	11.9474	11.7056	13.1913	10.1544	13.9318	8.48433	12.1541	9.46267	10.1839	12.4597	10.765	9.35654	13.2177	9.38386	10.4632	9.72154
	534.644	11.597	positive	26.854	27.6348	24.2403	21.987	21.238	20.2103	25.2174	23.4566	20.4388	28.3147	21.4127	22.6436	24.9405	23.4144	13.8395	12.8914	11.9974	20.7469	20.5393	26.2934	22.9435	22.6225	27.9089	28.3616	26.7998	26.1247	26.0928	31.4788	20.4955	29.2658	30.3613	24.7719	21.9764	21.2917	23.5471	21.102	27.8295	20.1788	16.9999	21.0233	18.054	16.6332	21.1627	17.8591	16.3183	16.374
	526.329	9.06788	positive	3.6263	9.31885	10.4576	9.0907	11.864	7.91281	12.2209	9.99701	15.933	4.64537	7.4933	16.0566	13.1734	10.4276	7.17585	5.88347	5.17329	11.292	8.96908	8.62477	14.8511	10.7924	14.8114	12.9343	4.42987	12.3271	16.6639	8.06185	16.8687	15.253	9.44915	12.5873	9.69088	11.6574	9.82662	13.2226	7.41902	5.59241	9.34192	4.98687	13.2868	8.62229	4.15557	7.09166	9.11623	9.72802
	332.791	11.5488	positive	674.337	675.43	629.16	636.419	651.164	650.58	642.463	580.103	606.846	773.823	619.659	622.366	656.515	685.686	352.571	334.156	321.266	657.733	532.165	691.455	592.397	623.286	648.764	630.471	625.476	559.386	577.632	625.421	527.371	594.597	706.603	679.254	653.544	601.372	658.253	586.561	482.855	440.645	403.465	470.864	439.182	398.845	489.188	377.411	407.162	404.458
	392.2	6.42448	positive	2.07397	7.6246	2.09961	1.48094	1.51222	4.19151	1.06155	6.04337	3.99137	13.4192	6.61126	7.5526	2.65174	1.18779	3.47232	0	9.9766	11.8793	3.81002	2.94255	3.11684	4.87251	0	8.85352	0.472418	3.31764	9.7125	3.2612	0	4.89292	5.17631	0.651488	0.471854	7.36077	4.53273	10.3463	2.22525	3.8361	6.91404	0.648375	0	4.65322	0	0.966914	3.47421	1.00725
	801.551	7.71145	positive	0	0.455939	0.445712	0.276795	2.30913	0	0	0.203255	0.27629	0	1.27605	0.767623	0.432778	1.10557	0	0.849352	0	1.01196	0.923394	1.24633	0	0.55957	0.387629	1.43483	3.60345	0.801422	1.85747	0	0.23097	1.5664	1.10032	0	0.943971	0.51513	1.27065	2.47311	0.588028	0.211618	0	1.01958	0.765373	0	0.610786	0	0.506561	0.389595
	562.298	5.89647	positive	21.1351	2.74342	4.7786	8.12063	5.24167	7.98101	5.57926	8.65074	5.94412	5.79194	10.0632	4.0151	6.31763	4.59828	8.6279	4.53307	18.2696	5.5474	16.9043	7.90318	15.2928	16.9698	9.39669	8.3954	5.04377	12.6043	18.4437	18.9994	6.69653	9.75419	18.3143	6.39594	11.4664	10.1431	5.71522	10.8796	9.01342	5.9109	9.89788	4.97841	2.3401	8.21201	3.91172	6.00361	4.97413	7.42721
	223.386	11.5695	positive	3.76974	4.33149	3.89907	4.97673	4.77812	4.34534	4.853	4.062	4.50029	4.02782	4.26243	4.2022	3.98376	4.21427	2.32467	2.76998	2.53222	2.86675	2.86594	4.50025	4.02765	4.19868	4.09699	4.07212	3.15709	4.15063	4.01311	3.56099	4.80525	3.97154	3.01104	4.5751	4.95186	4.52468	4.91535	4.04212	3.63384	3.9122	2.85776	4.52073	3.13222	3.78949	4.54046	3.0061	2.81517	3.99003
	120.475	8.87043	positive	9.02347	6.2983	6.81201	9.07998	7.76157	9.31844	6.28694	10.1897	6.66533	4.4737	8.94006	7.76306	4.2126	7.66851	6.42013	8.2834	12.7578	3.72205	8.92	6.45037	9.2841	5.40559	3.06973	4.26249	6.44587	7.06025	6.48801	6.7808	6.87282	4.39896	1.93164	3.73659	6.27938	8.49478	9.88316	7.90488	9.41834	6.97901	7.33923	3.16163	1.87841	3.44641	3.46955	2.02683	3.46014	0.71454
	771.019	8.54722	positive	5.92054	5.55557	5.55516	9.72965	7.01683	1.65176	5.57986	10.3078	10.3557	0	4.50384	5.79102	5.78387	5.44894	0	1.60417	12.3407	3.37993	15.6557	0.794045	3.34592	0.605342	0.694248	0.907242	1.34053	3.91632	9.70607	5.54432	8.57552	4.35784	4.86702	8.28792	11.9506	5.10431	8.31414	11.4324	3.07231	2.7592	5.10897	0.588003	3.00993	0	0	2.96198	2.61176	4.7602
	517.138	3.86237	positive	0	9.08149	12.3397	0	4.81581	0	0	7.78367	8.76369	0	0.258163	10.9256	0	0	0	2.85255	0	11.0793	0	0	0	16.3955	11.3378	4.08208	12.8789	4.30397	10.5077	0	0	0	13.066	9.03695	5.89162	0	0.674508	0	7.19171	0	0	0	8.24476	9.03943	0	8.23926	8.0538	8.62296
	618.247	6.0458	positive	17.1083	15.7672	21.0629	16.5272	12.2451	20.9664	15.5842	19.7823	19.7401	3.98155	22.0178	13.4773	15.3788	13.0119	23.2839	21.819	17.2041	24.4594	24.895	24.8147	20.5252	16.6112	24.0715	22.0084	22.6606	30.4844	18.5352	26.8965	32.3127	22.0667	15.3151	21.139	27.4573	25.4812	19.7386	30.1402	25.0878	14.6609	12.052	16.0047	11.4642	15.0395	13.803	18.1894	15.8515	12.6698
	142.318	9.15735	positive	17.5327	13.6371	13.1702	15.5349	12.4706	12.2509	16.0628	22.2534	15.3498	1.08257	18.7917	14.9537	6.77595	10.6476	6.41462	15.0938	20.9529	9.22461	16.4487	7.22743	15.7679	11.8716	7.52099	15.3902	12.4587	17.8765	15.5391	18.297	23.9893	15.0978	8.02158	11.1915	18.2202	16.3379	13.2378	17.3381	15.31	2.52213	13.0517	7.92792	1.46206	15.2405	3.5952	6.93485	4.0567	1.61484
	612.284	11.3788	positive	14.8396	17.3346	16.5976	21.4401	15.2702	19.5541	15.7112	15.0135	16.8565	19.8916	15.3864	18.7406	15.3891	18.6275	21.1699	18.8474	18.6822	16.5661	22.3417	25.8672	18.3392	22.9957	17.4448	23.1706	22.1624	19.8399	20.5521	22.4739	22.6663	20.3277	20.7619	14.0578	21.3548	19.6198	16.4622	14.2095	26.2144	14.3207	19.3411	19.0172	21.4663	14.5974	23.2295	19.75	16.4504	16.8785
	608.27	6.22507	positive	8.18005	8.90153	9.32991	9.83245	5.19152	11.8951	7.62411	10.4922	11.0257	2.59023	10.6209	9.54029	7.84688	8.5599	6.82273	10.0248	6.43533	11.6834	11.9666	14.4252	12.5014	9.55785	14.0656	12.6385	11.2956	15.1992	11.2664	11.5841	12.5235	14.301	10.4128	12.1132	13.4964	12.163	9.13066	9.63133	10.1383	9.7419	7.38762	6.39564	4.96284	7.61578	7.13712	8.47871	6.70743	4.83193
	229.86	11.4889	positive	208.857	216.395	197.024	206.131	218.199	225.28	207.063	191.269	196.454	256.954	205.246	205.14	206.251	220.549	123.895	109.672	106.552	219.691	202.404	241.8	212.614	230.723	234.57	209.647	226.093	206.594	216.142	221.931	188.753	210.023	227.868	219.11	224.027	199.671	219.452	199.941	194.855	140.084	147.064	159.832	142.814	139.374	169.981	127.203	132.41	137.802
	143.103	8.76043	positive	0	11.2408	10.7194	4.14181	14.4851	4.65276	7.58418	7.57411	13.8615	0	2.93526	17.9252	7.74929	1.70845	10.0595	6.4943	5.86276	4.7171	2.43363	2.77926	25.1706	2.05714	9.06132	4.63806	0	11.3894	27.4277	0.910935	27.4159	14.5945	4.74954	6.76278	2.87648	10.817	3.03546	22.0136	2.46038	1.32613	9.54136	0	13.0657	9.66215	0	5.58697	13.6565	7.5292
	613.793	6.94515	positive	11.7568	6.0005	13.1769	12.3523	9.35139	11.4828	12.0474	14.6912	19.3138	0	18.9757	12.4859	15.9101	16.2495	10.3807	13.6285	8.46135	22.9531	16.1863	12.5536	11.0867	15.295	18.2224	23.7885	14.591	23.3151	14.5945	26.3482	33.4625	16.8501	11.7914	18.7946	25.2025	17.6438	14.2555	12.5233	10.9807	8.7978	10.1883	7.14627	9.84418	9.7704	5.66217	13.6104	5.31497	6.46086
	513.474	7.03263	positive	15.5993	20.7552	9.87877	14.65	50.9391	15.6399	10.3189	11.6179	13.1846	10.7735	10.7559	16.3033	14.4485	15.3129	19.2793	6.79685	9.99029	17.1583	13.6816	12.4113	15.3299	16.538	7.42892	14.4999	6.20229	13.7091	11.1461	12.1591	12.0057	14.908	15.4945	11.9069	18.9423	21.5467	9.63081	16.7407	13.1944	6.32189	6.51999	4.08534	1.88773	3.6191	6.63857	1.32689	8.04143	1.24613
	550.298	6.22507	positive	14.8952	12.6346	18.6808	9.33842	9.46899	16.5522	14.0752	17.7184	16.0642	0.918172	18.3163	10.4844	14.1962	11.953	11.7605	12.6285	9.73554	20.3761	12.9061	17.5936	15.9964	13.9434	21.1282	19.4871	16.0683	22.3332	14.7497	27.8668	21.2459	21.3327	11.3557	16.0504	20.8875	20.1503	14.2991	17.216	12.0435	12.0126	7.61227	8.78485	7.48877	13.5557	3.47568	15.9052	14.1422	6.99412
	313.634	5.79335	positive	5.80074	6.35643	6.08571	6.73563	6.48132	7.78121	5.90138	6.63048	5.8602	1.08363	8.39083	4.35448	8.18612	7.00941	3.56083	4.43054	5.89367	5.64199	5.73546	5.295	5.49437	6.75297	10.439	7.71831	7.9502	6.66747	6.80726	8.32796	7.58124	7.78336	4.22283	6.49006	7.19575	5.42155	4.49792	6.23361	6.86774	4.30359	5.2798	4.23794	3.45554	4.5747	7.73012	6.10242	4.94346	3.41831
	62.3062	9.15735	positive	4.13383	4.19391	4.11933	4.18808	5.1277	4.35539	3.77363	4.42898	4.66576	3.35715	3.77218	4.81695	3.48316	3.72256	3.91486	3.52078	2.51799	4.21597	5.04152	4.42789	4.99776	3.91177	4.23549	3.12601	3.89399	3.55219	4.00672	3.38739	4.52379	3.72227	2.70794	3.31056	3.79881	3.95599	4.6547	3.99209	3.68201	2.45092	3.17277	2.17811	2.28016	2.9926	0.635862	2.38806	3.91331	3.64356
	570.273	6.23193	positive	8.73654	6.79914	9.12849	7.61042	5.94652	9.3406	7.87932	8.16751	8.41963	3.81585	8.85234	6.74348	7.66565	7.81653	6.96745	7.76158	8.13777	8.71263	9.85655	10.2045	9.18291	8.04893	9.98735	9.46449	9.55427	9.58759	8.38949	12.6156	9.15155	10.171	7.8914	6.61228	10.6291	8.42855	7.48336	7.38248	8.09446	9.03316	6.95917	6.5045	5.51786	8.90007	7.21795	6.68659	6.88333	6.76333
	142.182	9.16423	positive	14.7627	10.2761	8.50127	12.3262	7.36336	10.3079	12.6192	18.4556	10.0266	0	15.7412	11.8339	4.16516	8.06709	2.00374	12.0316	16.5083	6.16819	13.0408	4.57	12.1028	8.82413	3.09031	11.9524	7.69529	12.9052	11.2028	14.0415	18.152	11.3152	5.64167	7.33914	14.0183	10.9884	11.3713	11.9053	11.8539	3.77548	8.09849	4.27006	0	11.922	1.92514	6.41267	3.67132	1.60597
	571.222	11.5695	positive	12.2884	15.1284	12.4604	11.6105	11.5806	10.0972	8.56108	15.7106	9.0365	11.4745	8.407	8.00245	11.9163	10.1376	12.3049	5.89481	12.0988	12.6351	8.93196	13.2954	10.9152	10.6817	13.6959	12.3125	13.2421	7.30248	14.0545	12.255	15.2362	14.1284	14.1474	10.9808	12.595	7.40684	12.8327	12.4453	14.0165	12.4609	9.24505	13.0289	10.7144	10.8892	10.988	12.1591	6.96497	8.43518
HMDB0006503	886.134	9.98062	positive	48.61	37.6021	33.2977	54.7897	71.3578	63.9645	37.3264	39.3877	24.0147	39.0022	67.0808	57.1994	51.7087	59.2675	38.645	14.0122	58.4296	46.9483	4.21287	2.0789	2.80199	1.56729	0	0.665818	2.93586	1.83263	1.0853	0	3.9281	1.94141	0.0524404	0	1.03919	52.9722	22.8059	71.0741	117.593	76.654	4.9242	0.0181296	0.173283	0.907546	0.0976442	0	0	0
	846.769	9.86367	positive	56.5938	60.6283	51.0616	72.9599	54.2104	79.999	52.7527	58.5541	50.5754	100.252	44.2215	51.0277	41.0538	91.2381	45.8885	65.0618	49.0698	70.1923	82.9691	97.4318	75.6102	90.612	116.234	93.6648	136.539	91.1243	89.4247	85.8317	85.4095	87.4173	91.254	75.3481	86.1736	90.6135	58.3792	42.1887	137.219	58.6459	63.6341	72.6043	85.6816	69.903	94.9913	78.2656	58.6519	65.2196
	66.3514	9.12987	positive	2.8196	3.21566	4.16046	3.54426	4.27482	5.76301	3.989	4.40247	4.33945	1.65323	3.68401	4.38947	1.86388	1.34428	4.24277	4.22941	4.90056	2.93463	4.01239	4.38896	6.22207	3.28262	3.43777	1.52061	3.48765	1.94897	2.5524	2.42056	4.72887	4.23294	0.989301	1.45788	3.04615	3.89861	3.35177	4.6607	1.85744	1.3336	3.85016	1.40269	2.90823	3.94531	1.69728	3.27796	3.89441	1.64981
	982.756	10.3158	positive	89.429	91.5806	108.483	97.4605	102.03	126.656	70.5541	94.2451	104.372	137.704	90.1989	92.5254	96.0645	96.2743	89.768	86.0704	69.9871	97.4644	154.373	188.173	138.238	181.996	180.731	144.708	175.805	171.321	157.489	161.411	143.762	162.734	135.937	122.873	140.899	128.228	119.577	77.1515	103.077	60.1937	90.0932	133.357	114.903	105.832	150.566	101.715	137.331	106.638
	629.548	9.3155	positive	19.4767	11.5557	4.65078	7.399	19.4782	9.96192	14.6667	28.1516	16.2042	12.6508	9.33133	10.1323	4.08432	11.5445	1.89599	2.84122	3.3383	17.1376	9.9229	14.1905	9.50184	3.93466	8.03499	3.03234	8.88976	12.2702	11.0965	4.08945	8.66195	9.83443	21.2999	12.4955	7.39759	16.2314	9.7229	14.0017	14.2048	6.9536	2.45601	3.80566	2.94896	5.55275	0.539754	6.7744	4.93189	10.0765
	555.72	11.5695	positive	11.2779	15.3301	2.75281	8.12197	12.3124	11.8078	10.379	14.9161	10.8794	13.7403	11.1197	9.81485	11.7172	11.1073	13.9903	7.48262	10.6355	10.8204	13.0984	13.9497	9.24095	12.0691	13.8138	12.841	15.0962	12.6672	10.5959	10.8044	11.3075	14.614	9.28144	12.6726	10.6502	10.7789	9.91411	9.20758	13.9176	13.8284	12.3051	10.1805	8.99324	11.1818	16.9003	10.9161	10.0702	7.62176
	382.33	6.06642	positive	13.7857	12.8123	14.8339	18.9255	16.8594	17.966	14.0203	13.444	13.2245	17.0025	13.5062	15.8153	15.9555	16.9338	13.2225	15.5657	14.0286	14.1242	19.6018	19.4972	20.0486	22.6976	18.2346	16.729	21.7872	20.6235	20.6617	18.1991	18.8552	20.258	20.2091	14.7177	19.9367	15.5487	16.5099	12.4049	24.0631	12.7337	12.8616	15.6781	9.77704	15.8918	13.6168	12.2038	12.9	12.8843
	500.313	8.37733	positive	20.3557	19.8663	14.8706	15.8613	13.5265	18.7445	20.4346	25.32	15.4331	16.6561	19.3375	14.7982	18.1915	20.9965	12.1793	17.2537	11.8929	17.163	17.7156	19.9608	18.6674	21.081	25.8581	26.9186	23.3744	20.746	17.2755	24.8477	29.1904	13.4767	20.7044	23.9908	24.5341	16.6913	17.8983	16.8176	22.5115	14.2549	13.1769	19.2272	10.9588	16.4033	14.8241	14.5807	14.1158	14.2565
	351.842	8.4117	positive	38.1025	39.602	39.1287	38.8993	38.2805	46.6804	35.1044	35.1683	36.3697	59.8856	34.7202	36.7032	39.8318	39.7469	29.1947	30.3332	28.1428	37.6629	41.4485	49.0805	42.4926	47.6505	47.2559	44.4293	49.1397	42.4835	44.7777	43.5719	34.4195	45.58	46.1082	37.8773	42.1135	38.367	40.5538	33.5607	51.916	30.3314	24.5742	33.6305	32.1658	25.9535	36.7354	24.2738	29.4939	26.2623
	990.652	7.3489	positive	5.22539	23.8788	9.64638	1.3873	5.97348	24.6884	0	4.9797	0.293605	19.2991	8.44622	23.712	3.95815	0.321022	5.18455	0	23.1062	15.658	1.11053	10.3449	13.4149	11.8	0	6.03753	2.15447	1.20762	42.7735	2.09011	0	17.5885	9.36228	0	2.5174	41.3145	6.12781	23.449	2.84145	8.64395	19.9537	0	0	4.88988	0	0	3.611	2.34029
	534.213	5.86897	positive	11.3433	7.63182	9.42933	5.92594	5.89554	10.5979	4.02502	8.87742	5.87672	1.15568	15.6765	2.87916	6.46894	6.97114	4.90675	4.6491	3.63364	4.61991	8.03045	3.93416	4.27053	8.64738	13.6993	8.47617	12.7504	5.3232	6.56079	17.8626	16.2749	6.53329	1.8266	5.51992	7.97526	10.0857	6.63095	5.52721	7.31909	4.79882	7.66569	7.2	2.26794	3.74102	11.9548	7.3254	7.86948	2.91756
	775.363	6.8833	positive	4.49057	8.60694	1.91155	3.38693	4.54052	10.5268	1.29642	3.97223	1.33369	10.4942	6.29754	6.50362	2.238	2.73712	3.78376	0	9.17121	6.18445	2.71709	7.14099	4.28148	4.39733	0	2.37895	0.944771	3.12296	10.4239	4.16843	0.174734	2.68357	4.88872	0.638243	0.517106	9.03365	4.5161	8.7064	3.97656	3.9479	9.76017	0	0	4.87057	0	0.710138	0.858377	0.257884
	258.997	11.3445	positive	34.3933	34.8662	32.8785	34.8437	35.237	35.0909	34.9126	31.5883	30.3018	41.9963	33.064	31.5528	35.3683	36.2226	60.477	59.2999	57.7153	31.8779	43.8095	41.0497	36.5746	43.7998	41.1612	35.3287	48.1573	39.7142	37.1917	35.854	35.85	39.216	35.5242	38.0495	37.3422	33.5433	33.9982	30.8855	47.0662	52.0767	53.5915	62.5605	57.6704	58.0332	66.8909	55.5624	56.1365	57.5779
	767.083	7.84903	positive	79.1758	91.5078	72.3376	93.4656	85.538	99.9524	78.4798	77.356	87.7327	115.566	76.4133	76.6011	79.1486	74.0062	71.1998	63.7969	83.1343	75.6121	96.1164	110.234	99.4712	97.0989	84.1024	91.599	92.271	91.5866	102.106	87.6478	77.4882	95.7193	87.1524	72.1554	84.1059	89.0965	83.108	73.8107	116.181	66.5994	66.2031	67.0111	68.2036	78.3623	72.3652	58.2295	69.8012	58.8971
	264.268	5.58017	positive	30.0727	38.204	30.8256	20.7435	20.4264	37.3355	27.6997	27.5457	29.433	30.0057	41.0273	34.4559	41.7052	30.0386	38.71	34.2955	30.9106	54.1676	47.9136	40.8194	32.6244	40.9014	46.0752	38.102	49.5122	49.3428	40.5897	42.8838	53.3821	48.4273	33.4168	46.4992	43.5238	40.6797	40.237	37.1508	43.0449	29.4493	24.5186	34.2943	27.6356	31.4858	14.9755	30.4388	24.7659	27.7691
	281.904	0.573633	positive	1.77668	1.76017	2.2932	2.60137	2.34406	2.59712	1.67998	2.26944	2.13656	2.74775	1.81313	1.96681	1.28066	1.59101	2.39233	2.57299	2.75115	1.76358	2.7867	2.36113	2.75594	3.12783	3.09005	2.28998	2.48972	2.62903	2.68341	2.4829	2.03066	2.43427	1.98943	1.81284	2.09051	2.40703	2.16661	1.20978	3.39136	2.11894	2.21168	2.44938	2.17271	1.79671	2.01161	1.46143	1.19905	1.51492
	638.653	9.67803	positive	5.073	10.75	3.9643	1.56396	7.3987	5.78778	3.6954	4.48359	6.5187	15.3707	4.79017	6.92803	11.4102	7.52644	8.81494	10.5448	4.25317	2.41903	10.5273	6.30596	4.87881	9.27994	17.3238	5.70821	15.6605	6.64785	12.1355	8.97588	8.97669	5.56766	6.03086	10.8019	6.33572	3.5196	5.79426	5.76174	15.6367	6.36929	14.4934	9.94567	14.235	0.831258	20.4372	8.50364	3.57627	10.9471
	524.583	6.94515	positive	178.286	112.569	196.927	167.878	133.191	173.096	163.939	192.343	309.572	12.205	323.274	194.799	241.195	225.288	193.524	226.597	172.521	363.837	235.828	206.243	180.481	236.174	299.782	367.859	222.586	382.293	222.211	394.701	547.706	262.842	186.862	280.027	355.908	273.961	202.092	201.863	217.424	117.559	171.131	128.912	117.251	174.146	77.9087	228.366	117.55	112.794
	318.165	1.97265	positive	18.7561	1.6914	1.50282	33.9917	173.685	1.89146	1.67229	1.25528	2.0673	2.47715	2.58543	1.67619	3.33991	0.821798	60.1403	5.78478	2.7398	2.10414	52.4659	2.63082	2.42043	2.26478	13.0576	43.4993	7.62271	19.0923	2.20795	2.0153	30.4716	2.60633	1.65036	1.24005	5.24307	26.7575	2.08345	68.0851	3.53197	0.542119	1.09178	1.21884	1.67911	26.6024	0.817238	140.949	1.2046	2.69713
	481.327	7.78027	positive	22.7334	16.1895	16.3694	30.3768	18.2943	17.988	11.1356	12.8686	18.4925	50.5823	19.9092	38.5688	18.7566	44.5586	13.5628	10.3593	8.89079	18.8789	47.8261	38.7468	18.2043	22.6309	22.8042	17.8066	26.5457	18.9884	36.2448	15.6144	27.116	19.7889	16.4639	13.8918	15.9416	19.0244	23.1043	22.0941	22.3286	15.2059	20.7082	13.6666	12.1557	16.7092	17.8897	17.7962	11.8774	12.0529
	825.003	6.94515	positive	5.90094	1.08047	11.2996	4.98242	2.0433	4.64877	7.60234	9.26459	27.8619	0	29.5019	8.40895	17.2168	13.854	10.4785	17.999	3.11626	36.7082	15.6836	8.0191	3.53725	10.0178	17.4367	34.9689	9.72363	36.6837	9.2474	40.1293	68.2556	15.3613	7.59977	25.275	28.0915	21.0994	10.5699	10.5181	5.56177	1.30425	4.92023	1.02059	1.16937	8.63944	0	17.4915	2.88129	1.7322
	510.067	11.5488	positive	827.951	894.998	784.456	794.198	803.449	784.206	791.134	685.272	739.749	932.995	776.046	774.125	826.327	826.663	496.517	459.813	451.118	796.992	517.023	775.062	679.495	692.195	723.578	730.689	633.615	591.253	637.012	696.257	563.213	689.4	906.283	809.457	751.565	716.567	811.159	712.222	435.404	564.785	519.978	637.971	554.494	511.362	678.774	528.047	592.278	569.297
	653.038	1.77983	positive	11.9135	12.2965	13.0786	15.7991	11.804	15.5521	10.3702	15.9922	13.957	17.6498	11.7711	12.421	12.2416	14.8232	17.907	20.9672	17.4528	14.7992	12.4819	14.9805	12.31	16.4338	14.8414	12.5489	19.4084	15.9662	16.5229	18.2697	16.0876	13.0647	12.6365	14.6847	15.3349	15.7713	13.1392	21.5626	16.8449	10.9704	10.8493	13.0367	15.5827	10.3378	17.2034	9.56538	10.2472	13.5563
	985.812	0.59425	positive	15.1291	13.1658	14.3936	17.4133	14.7265	15.6514	12.3277	15.9208	15.4747	25.1488	14.7611	15.0203	17.9194	19.8627	15.9774	16.4195	19.4548	16.8808	18.9576	18.4656	16.2146	17.0097	18.0744	17.8776	22.5678	18.3864	19.627	14.1356	17.1106	18.7865	19.3601	17.1457	17.0693	18.8766	11.3645	22.3347	22.4784	16.2351	9.79399	10.0518	14.1196	17.1948	19.7495	13.9034	14.0251	17.0153
	735.251	11.3857	positive	75.2123	82.4011	87.2402	97.5215	94.277	94.081	76.3406	89.8372	79.9334	109.114	80.7822	80.5781	84.5381	98.7745	92.3746	85.755	84.8661	83.8108	124.215	117.274	103.356	118.272	117.673	102.39	134.561	116.802	111.21	99.5184	112.899	107.824	89.8996	84.3583	97.3097	85.5056	89.618	71.3515	137.102	70.985	67.5247	90.1822	76.8138	66.9958	92.0243	73.7252	75.0681	84.1852
	721.325	6.87642	positive	3.10967	10.4283	0.615818	1.04567	4.32193	12.1626	0	1.92798	0	12.1582	7.03801	18.3332	10.0666	2.33021	6.06787	0	11.6824	8.21802	3.76	9.04959	6.68487	3.59269	0	1.77853	0	0.860749	15.895	5.94622	0.800986	8.75906	5.94512	5.66978	3.30986	16.919	5.34847	13.985	3.76691	5.24863	9.85256	1.27618	0	2.36472	0.672632	0	1.4071	2.61835
	708.802	9.39118	positive	31.3477	32.3551	23.9576	43.0513	39.485	49.6826	28.1734	25.1311	26.6939	71.6287	26.3927	32.7676	26.2398	44.1949	28.8768	21.9698	20.1727	35.8663	42.0541	70.9901	44.3318	55.3924	62.3264	40.8893	65.6855	43.0683	51.1621	48.4791	43.634	47.6764	47.3038	38.0061	42.901	35.0729	37.8296	27.8225	36.8671	26.6936	24.3474	43.9041	38.3004	31.4885	63.356	28.6469	40.6989	36.6726
	605.444	8.80168	positive	12.8459	14.3435	5.15814	13.7971	9.33145	15.8137	5.52107	3.73404	4.00269	17.3162	13.2637	8.6805	12.1397	37.9907	5.43697	6.44797	3.85528	9.00697	9.89601	16.3389	6.32316	23.165	20.485	8.73799	17.6916	9.7208	11.3843	12.0743	8.93103	7.22539	11.3136	12.0505	12.5384	11.1701	9.05745	14.0616	11.4996	4.94472	12.7162	6.90652	3.68636	7.12699	15.2529	18.2363	4.64488	20.8077
	78.6486	8.64348	positive	0	0	0.954552	2.54605	1.40247	1.14548	0.579355	2.53185	1.28654	0	0.940359	5.38289	0	0	1.45433	1.22938	6.52897	0.728745	2.64243	0.535121	2.81358	0	0	2.61176	0	3.31978	2.7938	0.926907	2.82542	2.32296	1.26748	0.655032	0.8948	3.31921	1.11454	3.68319	0	0.573347	0.317024	0	0.227788	0.916292	0	0.789092	0.56335	0
	689.512	8.9255	positive	23.6278	25.5708	12.3445	71.2363	52.4178	45.0878	26.8641	46.1338	35.4769	29.9348	36.4636	40.5866	14.4246	42.6706	14.0799	12.2285	30.2212	42.5615	68.9871	50.5423	41.463	27.4655	26.0291	30.5552	12.2259	57.1957	19.6391	33.5766	73.4256	38.8134	63.9838	27.2563	44.0729	43.026	28.9247	40.4313	12.2814	18.1063	40.8826	39.2025	22.0338	52.3365	8.8757	13.7473	68.66	17.8585
	687.518	10.1024	positive	10.7882	12.7148	10.5988	20.6372	13.2358	13.1879	13.96	10.2128	10.1694	14.73	12.3473	9.41948	8.90147	9.935	7.57413	9.0428	9.78693	15.1959	15.369	14.6498	10.8108	15.9403	14.8962	10.8739	16.0542	14.6538	12.8108	13.1183	15.0977	13.4203	12.0133	7.2099	11.3177	10.4594	11.9211	13.0224	14.83	10.403	9.9885	12.0681	10.0709	18.0987	13.9104	10.326	13.1697	9.45576
	645.186	8.74668	positive	45.8017	27.5857	25.9103	34.4557	30.8618	40.0753	30.2386	29.4863	25.202	59.3021	35.3968	23.6789	30.9091	42.5757	20.256	23.52	17.273	32.7658	34.9718	45.5901	27.2101	41.8295	37.2024	35.3766	54.2178	31.6147	25.8226	42.9616	21.6678	29.0625	33.9639	33.2648	39.5102	29.1117	39.1498	20.6767	43.0393	32.6351	23.5317	42.2045	24.0845	23.9667	44.4023	21.9237	21.2346	21.8623
	801.697	10.6234	positive	31.6535	27.7284	29.6335	37.0212	30.8577	37.7527	31.4021	31.8198	30.8296	43.7391	30.0866	28.095	30.1481	30.5078	29.9643	37.1384	35.4397	30.0182	45.6828	40.0186	37.5648	44.3594	38.6323	38.2514	53.8434	43.7815	39.2306	35.8941	40.0137	36.7105	35.5345	31.7854	31.0135	32.8002	34.7498	28.5185	59.9923	31.8823	28.7117	31.6262	36.6365	19.1026	31.5321	23.226	27.4356	28.8806
	617.277	6.34887	positive	14.8582	21.1053	35.6676	9.07945	7.36867	22.2157	13.5527	23.622	24.0742	1.40917	25.9243	12.5297	29.7587	12.9952	19.898	24.7832	21.2182	25.8702	25.6154	14.2229	21.552	28.4776	36.9684	37.1251	36.0774	28.7947	26.7226	35.4283	31.4095	41.7849	14.4882	32.3316	35.5627	28.8099	14.7567	18.3481	25.7035	17.1271	18.1666	16.04	18.2457	19.9782	17.0504	33.8163	28.6623	28.3843
	451.318	6.57372	positive	15.2764	12.0569	15.2937	13.1384	13.312	13.2529	12.3845	16.5352	16.3622	21.7664	12.8856	13.73	12.0501	11.3161	11.7616	10.9881	12.6149	40.9105	16.5511	17.5571	15.2654	17.419	19.7298	16.2067	20.4608	18.0782	14.8809	10.5648	16.756	16.048	15.9942	12.3101	21.3458	13.8819	13.1865	11.0908	18.157	10.9118	10.9083	13.1925	12.6725	10.4005	15.0233	13.6118	7.50191	15.5063
	514.162	7.33515	positive	3.99247	7.39424	5.29331	4.34312	4.6439	7.07593	2.7768	3.42723	3.46758	10.9283	5.19663	7.62703	4.12222	1.71718	5.03162	0.231136	6.10571	6.03839	3.86808	6.91482	5.80157	6.65223	0.416733	5.81617	3.32151	3.7657	8.97302	4.25259	0.520266	7.31573	4.63411	1.07838	4.74502	7.50176	6.79359	5.82886	5.13446	4.7657	5.38638	1.25721	0.237467	3.94567	0.594629	1.71356	4.25545	2.99551
	494.751	11.5901	positive	34.6862	34.4772	29.1905	29.8214	30.1831	29.2448	33.081	31.405	28.582	36.6073	25.7204	28.6404	28.8023	37.7039	17.5827	14.3347	11.2116	33.1253	37.7339	38.4011	28.909	32.9358	39.6068	36.0466	37.7053	34.6631	32.3354	32.7771	33.6315	32.5184	37.3108	32.719	33.8361	29.1667	31.6849	28.391	33.5375	25.409	22.0089	24.3504	22.7753	25.9901	29.7004	21.8752	20.4882	21.6645
	546.418	7.41078	positive	60.61	13.6742	14.0243	48.7743	21.4644	48.8309	7.65662	32.141	7.95622	4.97667	18.9945	35.7131	22.0915	81.5851	16.7522	47.8192	5.31026	17.3622	38.0417	14.7833	60.6808	53.7304	212.459	23.8426	162.399	30.3911	14.736	81.9789	28.5436	70.3218	38.4891	23.2102	81.4012	33.6937	20.4644	58.919	31.3507	18.7016	10.608	58.624	9.22703	24.1075	33.8938	40.0905	8.5157	86.5518
	631.163	11.5695	positive	32.5383	31.1021	31.0722	32.0574	38.4429	38.5979	30.2997	33.2626	26.5193	41.4965	29.4672	30.2898	33.6481	38.9137	34.7119	28.5187	24.6349	27.0727	36.5697	40.5056	36.7531	38.767	42.3631	41.0053	40.7238	39.6063	39.973	34.599	33.9885	39.6212	34.4928	36.207	37.6629	28.5143	35.0243	28.3011	49.0175	32.6674	24.8502	26.1174	26.1812	26.7236	26.0526	22.273	24.2861	16.0373
	502.499	8.89105	positive	10.378	8.59842	13.3902	7.91417	8.24337	10.4488	9.22559	8.57595	9.85271	13.408	10.536	11.9153	10.228	9.36773	3.88187	6.30214	7.0781	7.28046	6.2957	5.30047	6.63609	7.23653	4.92704	6.6762	5.95893	4.43399	4.54714	5.88324	4.5468	4.16807	3.29049	4.43145	4.77605	8.07598	12.5627	9.37512	9.34879	9.81596	4.34867	5.46735	5.01267	3.70823	3.1657	3.27507	2.76269	4.20672
	842.523	9.73992	positive	22.6481	39.7196	35.3474	28.1621	73.6406	9.85028	34.8094	25.8648	51.0395	7.95075	21.3426	20.0613	28.6077	21.4297	10.0352	12.6408	19.5837	42.4678	12.5661	7.99302	6.65464	11.3908	35.5904	19.9901	16.9524	21.8643	11.5543	27.823	15.6846	10.2187	20.1347	9.8647	23.8645	14.1934	17.1468	28.5838	52.9623	29.5735	30.5402	2.41625	8.02748	11.6387	11.1201	8.50748	4.57186	6.67831
	920.774	9.84992	positive	25.0371	25.4133	27.2203	29.9597	27.95	36.9113	16.9903	21.6275	19.7773	35.1674	18.0816	22.6823	19.1713	29.3657	22.6803	14.5855	9.50586	26.6517	35.3568	51.8059	35.4661	54.9709	44.6286	40.1216	55.0633	41.7382	42.1938	50.9291	43.5011	45.7132	49.0922	45.7074	43.6582	34.4145	28.9008	19.7552	22.1282	16.466	24.8818	52.9359	35.3346	35.8083	47.136	36.7083	32.7768	29.1591
HMDB0051764	947.937	2.8968	positive	99.7411	168.385	80.1899	77.3803	82.2957	121.169	81.8206	140.004	142.195	36.6724	134.757	79.9849	77.2716	71.5433	88.2109	137.626	86.6247	91.8946	85.297	44.5966	71.7797	68.191	49.2858	83.5045	49.4942	72.673	102.694	76.7947	105.774	89.9383	54.675	61.0368	76.3724	127.911	87.9007	144.354	70.7023	33.0581	29.2955	8.85841	18.4965	37.668	6.64935	16.5594	15.6339	28.1298
	86.176	9.06788	positive	0.383801	2.71454	2.09874	2.82761	3.87677	2.03326	2.7915	2.2459	4.89608	0	1.66273	5.78086	4.43941	2.12433	3.10071	2.21414	3.0311	2.46746	2.54513	1.43083	5.53974	3.1717	4.30101	3.44277	0.172543	3.02536	6.90358	1.28784	6.84721	5.60705	2.98391	3.00583	1.91888	3.65309	1.85146	3.92328	0.569635	0.693381	2.76634	0	5.58106	2.61576	0	1.51314	3.77918	4.57096
	528.345	8.91175	positive	13.9274	12.8356	7.8928	7.01733	17.1281	12.275	15.7712	14.6122	9.37363	4.69235	8.37196	10.7662	6.76747	6.85655	5.61873	3.30872	4.38416	9.95134	7.79109	16.0965	13.0577	5.46626	14.0251	7.81082	11.8723	10.0044	12.4135	11.0919	11.5992	12.8692	17.1629	10.6369	11.6472	17.0476	10.1364	11.4861	14.459	8.3467	3.42432	5.24099	3.00626	7.54166	2.71281	11.4056	9.88882	6.6114
	236.948	11.5695	positive	11.6108	16.5107	13.4277	12.0937	8.89753	12.3907	13.6428	13.1181	14.8479	14.952	15.2135	11.8507	17.1474	14.2885	8.1933	15.0251	9.58688	11.6616	15.984	14.0464	12.0596	16.2417	15.0514	19.1139	19.5005	21.252	15.95	15.2506	13.0382	21.7142	15.7117	12.552	21.3461	11.5561	11.9217	13.8619	30.4754	25.3082	13.4751	19.4775	13.6888	13.532	11.9398	15.7592	18.0596	17.5398
	76.9501	8.65042	positive	0.448402	0.389974	2.7375	3.25779	2.43667	1.80158	0.973327	4.30181	2.54727	0	1.52046	7.86027	0.427459	0.555534	1.75816	3.15841	10.3885	1.69301	4.52711	2.33151	4.66621	0	0	4.28301	0	3.48811	5.76777	1.65896	2.91972	4.09743	1.61785	1.52245	1.06836	4.4646	1.83232	5.58036	0	0.511412	0	0	0	1.28645	0	1.23686	0.985464	0
	573.76	6.22507	positive	46.0616	39.8385	49.0334	37.0354	33.1873	54.7318	41.0685	49.2357	47.2305	8.37884	56.1098	39.9322	41.7426	43.0665	45.0015	42.8196	33.1928	55.4719	57.0223	54.9787	53.0428	45.6896	56.0113	54.9746	52.1437	71.4122	48.902	63.0302	72.7885	55.2624	40.4489	47.8443	62.2599	54.087	44.6694	50.8375	57.0596	37.0051	31.5555	36.6362	29.2852	40.3399	34.4323	42.0492	39.3383	30.0413
	647.943	7.25267	positive	10.075	6.226	3.69255	4.35518	13.2464	6.184	4.58492	5.77792	3.19232	5.78215	10.4309	8.88646	7.12028	5.76262	5.93765	5.00261	6.52076	8.42091	7.09956	7.80738	7.04454	5.15567	11.3873	9.82881	10.7809	7.17302	6.35723	5.70263	3.45521	9.40766	6.10129	3.17777	6.03353	6.5791	4.67181	12.7699	13.6255	7.58432	7.7945	18.085	13.317	19.0957	11.6441	13.5471	8.9807	17.3765
	976.71	11.3307	positive	108.104	108.513	99.4856	113.631	118.111	124.043	92.684	104.656	103.746	150.414	103.366	109.458	100.577	130.19	108.62	103.755	106.007	91.3784	155.115	149.758	125.067	144.454	146.241	125.212	167.893	138.615	136.343	141.588	116.782	137.223	116.306	119.65	121.04	113.87	120.351	85.0562	162.302	70.1171	90.33	108.444	90.0679	95.1032	121.051	88.7965	112.75	97.0039
	497.36	7.57397	positive	18.7656	29.7346	0.828096	43.453	25.4626	43.2855	1.10317	2.09095	0.444462	20.3443	30.1252	37.4068	11.5944	92.2021	10.141	30.9654	3.00145	5.09226	20.5635	22.0354	18.5863	55.0898	31.4889	11.1907	71.6108	6.71144	8.48756	64.3061	18.2391	17.6102	11.2321	30.8712	8.87401	20.6749	21.463	55.8946	10.4542	8.67919	20.8971	46.7323	6.45411	5.28408	23.4767	11.2333	10.6158	37.028
	238.831	11.6039	positive	10.7232	9.60155	9.37876	10.7478	10.032	9.98096	9.89903	9.22411	9.76401	12.2267	8.72144	9.5989	9.20609	11.1786	6.41026	5.159	4.6499	10.1465	11.162	11.1526	10.415	12.5045	13.1522	10.6491	12.2243	10.3589	11.1868	11.7698	10.9198	9.53654	10.8951	10.5234	11.9848	10.8899	11.5295	8.22603	10.5723	6.44378	7.158	8.92271	7.75554	6.40986	7.82389	6.18007	6.37438	7.54372
HMDB0011784	948.081	2.90368	positive	118.637	215.325	90.3099	85.623	99.9248	139.723	111.607	173.42	172.886	30.5743	160.876	92.634	90.5349	101.439	101.624	165.527	106.954	115.322	124.062	49.0134	89.6111	80.0818	60.374	104.714	72.1391	63.4806	115.198	79.9485	107.66	89.5398	65.8047	83.0692	100.608	168.648	110.651	161.964	93.1877	33.7612	34.5011	11.1563	29.682	54.498	13.5295	20.6528	20.5049	37.9605
	675.529	9.04038	positive	5.59067	7.9268	10.9845	8.94394	5.74978	5.01935	8.46008	11.268	8.85293	4.34608	3.2253	7.80742	6.04947	3.56864	2.78111	4.52024	7.05375	6.21793	10.9586	7.75462	5.33631	6.60174	9.77225	6.08362	4.18469	9.00521	5.74805	6.07505	10.3487	12.4021	8.66152	7.9778	11.7708	9.25026	4.91973	5.4857	7.47756	4.16624	2.10185	3.80336	4.81514	4.24487	1.86161	7.94953	10.0794	8.48292
	284.666	6.05953	positive	2.42659	4.82041	3.10471	1.12411	4.76733	6.46109	3.02305	3.02521	2.45118	0	4.6861	0.342471	3.34406	1.40866	3.50448	0	1.17351	4.95909	1.72569	3.14261	1.76554	0.808108	6.06427	3.08571	2.9489	2.40312	2.89934	4.01509	4.01681	6.7349	2.33971	3.88054	3.88527	8.31927	1.65393	3.53093	3.54209	3.61014	0.78493	0	1.63733	1.67743	2.06723	4.62065	3.57695	0.673527
	170.867	11.5557	positive	82.8294	83.9822	77.7838	80.7519	81.2427	85.1338	74.5192	77.8635	77.491	102.146	73.5024	78.1971	79.0283	89.1514	40.695	39.965	39.3077	75.7644	79.8017	95.4158	83.5719	89.7896	94.766	86.0444	92.7494	78.5131	83.3114	87.956	78.1809	84.3888	89.5911	82.2975	84.6617	82.6557	82.5194	71.8308	82.0885	54.8015	54.5366	61.7164	56.6018	53.7158	66.6137	50.4099	54.1713	52.8013
	294.003	0.628633	positive	4.39992	4.37643	5.56227	6.78873	13.1288	9.06479	5.39906	4.6394	5.34862	10.0285	4.53813	4.58786	4.61203	4.7018	5.6463	3.95804	6.81435	2.98696	7.82445	5.7013	5.88285	6.98706	5.69384	4.80557	7.22669	6.91296	4.60442	5.28676	4.12897	4.99364	4.94742	3.81617	4.8378	4.50408	3.95711	3.71418	10.221	3.83535	4.88456	6.00273	4.1882	6.53812	8.84024	4.20032	5.9005	4.79246
	336.326	6.71137	positive	57.8851	22.2314	35.6008	33.7082	29.877	57.3432	18.6615	18.253	25.6851	52.5026	33.1264	69.8437	58.99	72.3228	43.4108	39.678	58.8942	57.2955	17.8721	68.8091	41.4964	28.0309	71.1999	53.2069	66.9659	48.046	21.6191	29.6103	45.44	67.7163	61.6191	50.8237	56.9783	33.1441	34.4826	43.307	53.0059	37.3526	49.6668	62.4812	44.4852	54.745	29.0619	45.9755	50.7232	54.7755
	62.4967	8.86355	positive	3.13403	3.34138	2.45618	2.65869	2.26491	1.32975	3.69982	2.17041	1.74498	1.33516	2.42644	2.11854	3.19212	2.36953	1.01239	1.24331	0.172844	2.39635	2.0684	2.30256	1.5512	2.72955	1.89694	4.20782	3.79801	3.4027	3.42912	3.88623	3.62801	4.25432	5.36449	4.09148	3.37889	3.57441	1.52444	3.03063	3.22185	2.02156	0.798517	1.44786	0.36867	1.8992	1.20138	2.45181	2.08009	2.18469
	937.365	7.84903	positive	16.8585	21.8392	16.5786	14.7409	21.8633	19.1866	14.2017	18.5012	11.6867	19.2442	19.2768	27.4743	14.58	13.6882	20.2766	2.38464	25.1712	20.0779	16.4116	23.2316	22.2679	18.9189	10.9542	16.7873	10.9909	16.7474	27.3545	19.3823	7.47515	21.9927	22.3643	4.50578	14.4172	21.0195	14.7403	26.2029	21.8153	14.5257	16.7678	12.1057	8.70433	22.7978	10.3399	8.53492	12.6278	11.7175
	962.777	10.3365	positive	62.6436	72.2987	86.2503	81.6324	82.3148	94.7924	64.3676	71.3115	81.0154	105.652	63.7421	72.3536	76.8768	90.3952	73.8407	59.2759	51.7357	71.942	118.855	150.993	116.998	135.013	145.046	121.709	144.896	126.459	126.15	123.616	107.358	128.675	108.14	103.545	119.705	87.3268	81.7534	62.0846	85.8644	53.6776	75.8244	114.611	106.954	98.2061	121.356	85.0305	90.4215	99.7375
	833.864	9.06788	positive	80.7267	256.758	235.151	182.659	285.458	152.633	271.928	181.162	338.616	91.4234	162.691	378.318	302.29	201.122	144.635	109.761	91.3084	269.755	139.938	167.727	300.913	201.594	305.906	251.67	44.494	218.925	378.763	139.518	359.666	338.104	259.392	270.539	183.112	271.89	163.573	320.08	94.4009	91.3335	169.729	75.4724	324.318	177.529	43.4597	133.594	222.384	260.947
	896.831	0.608	positive	17.3486	10.8642	17.7898	15.8475	16.8778	20.2603	14.7241	18.2441	23.0183	22.0266	15.191	16.7965	24.2886	16.6077	21.658	23.1076	27.792	16.4535	20.5068	18.7256	20.7145	19.7526	21.5636	18.0223	24.2365	18.2154	19.4997	19.1114	17.1187	22.7672	15.5205	15.2191	18.9651	17.9001	12.7073	32.1797	21.198	17.2004	17.3119	16.1067	11.5014	21.8848	20.1997	17.7787	15.5948	19.9572
	688.237	6.23882	positive	23.1185	21.9177	22.8022	23.7276	26.7083	28.2252	20.7757	25.8788	24.1693	13.1165	22.615	21.4403	25.8778	24.1186	20.8414	23.2431	19.2253	25.5657	29.7998	27.4317	28.9162	24.7132	30.9769	29.8708	30.42	29.0303	24.6005	27.7773	31.1723	29.3618	23.5428	23.6613	28.7065	25.8684	24.3078	22.5912	31.5686	21.7749	18.2597	21.6179	20.0337	19.6577	22.0262	19.931	19.6594	18.385
	358.308	7.49333	positive	28.4356	7.23749	17.1903	9.49523	13.3248	21.2484	8.94999	7.22856	9.16538	24.0205	20.0403	40.4795	19.7464	39.0317	24.374	15.7194	22.3382	22.0275	12.8311	39.6514	18.7862	13.8933	46.9142	22.2634	22.019	24.1038	8.61539	11.6757	11.9525	24.7296	16.6116	12.919	21.4308	11.4056	6.11567	16.8204	30.5524	16.807	28.2822	26.4729	15.6246	40.0254	15.985	18.1237	32.7171	31.4101
	651.97	0.9724	positive	14.2066	12.4148	12.0327	13.3984	16.3888	14.4627	9.79231	11.7867	13.1071	17.8605	12.8364	12.6867	12.6326	15.3473	17.2697	19.9549	27.4003	12.4199	18.321	18.707	17.2882	18.9412	18.8668	16.3657	18.8745	16.0489	16.6599	16.4051	18.0028	20.0594	11.4362	14.258	14.5971	15.8459	11.4199	16.066	21.2668	13.8518	16.085	18.7385	11.4297	17.1828	19.2906	13.1908	13.6473	13.3553
	620.767	11.4269	positive	357.37	365.053	348.496	377.231	367.502	394.646	339.435	356.5	351.899	463.218	337.602	341.57	348.487	383.016	377.072	370.541	359.183	328.863	518.198	468.79	429.121	488.168	458.408	411.428	564.525	459.593	447.563	425.611	433.794	435.988	396.584	360.263	398.605	368.761	361.286	317.48	626.856	308.53	301.539	354.018	338.655	310.865	383.997	311.286	335.909	335.408
	564.773	6.22507	positive	25.0732	18.8297	23.6134	20.5863	17.5824	25.2656	18.3731	26.2325	24.4149	5.44115	26.6767	21.7065	20.1558	21.6546	22.7947	22.0792	14.7738	27.9505	26.1941	28.2816	28.371	21.7449	29.0726	29.5211	30.7689	37.5819	24.1977	32.4684	35.2665	27.9496	22.5106	27.0709	30.6009	29.6481	24.6495	27.1808	28.2796	19.8101	15.5531	19.2822	14.736	21.513	15.256	20.3142	21.1328	15.8982
	503.335	8.51285	positive	4.27482	7.93853	7.56537	7.11053	8.27932	7.44332	8.00321	9.68458	12.6481	1.59868	8.18421	6.6871	6.49487	7.88653	3.27329	3.70803	7.07832	8.3612	8.01248	6.1561	7.59697	7.85715	11.8795	4.75376	4.08485	8.30157	9.42348	5.57961	16.9804	7.80041	9.23375	10.8655	6.99055	8.66256	6.94026	7.01004	6.69138	3.05369	6.88363	2.17802	3.56827	5.55535	3.63466	2.74648	6.26532	8.17184
	293.09	2.1975	positive	5.04927	4.69533	2.85006	5.4628	3.97918	7.57453	4.29753	5.50211	289.019	2.62506	4.09778	3.28719	3.4937	5.00541	3.66033	0.774743	1.06562	1.25148	0.174336	1.40421	2.20538	1.28059	1.69595	1.61314	1.54088	0.529296	5.95284	1.36315	0.605773	2.9108	5.16967	5.64563	11.1185	4.18	0.00316646	4.24092	4.15651	1.71878	1.73913	2.7355	3.89817	6.05694	2.7745	0.405524	0	0
	661.441	7.89028	positive	39.5441	9.08589	1.99417	21.1251	18.764	15.0033	11.7939	11.8893	4.88452	2.50689	11.9603	10.3078	21.5851	38.6529	10.6538	27.9524	2.20542	4.4862	31.0256	8.86612	7.23198	45.5899	53.3273	13.2277	51.2132	12.8271	1.8308	34.3536	23.4201	22.7857	36.6602	11.6308	26.7679	1.13055	14.6844	50.2854	25.1104	19.5671	4.00715	30.4788	0.245744	7.36508	23.6435	17.676	3.21741	44.7728
	895.831	0.5805	positive	10.4058	7.66231	6.69233	7.66533	5.30915	6.12545	5.51731	6.92799	8.80447	7.15461	7.00127	6.87334	6.79726	6.89735	11.0467	9.92953	11.8322	7.3946	13.222	8.73227	8.17824	9.11257	9.51491	9.66779	12.9018	9.88573	9.09899	9.9677	9.28684	7.99716	8.14043	8.82161	7.46121	7.33978	7.55902	10.6087	12.3848	5.40976	5.17094	7.37322	10.2199	8.18007	9.52137	10.1423	5.72305	6.35944
	342.264	3.52547	positive	11.9076	8.42457	5.8576	4.85423	15.2311	10.211	5.14982	2.83358	6.4457	24.6493	22.3492	7.66827	13.9441	20.84	4.66185	2.29709	29.6775	13.1196	6.9646	10.2878	17.4955	19.9422	4.06166	12.9508	2.35127	5.61815	17.4985	3.17314	0.137198	14.7095	22.4083	4.69635	11.1601	13.3663	6.05178	11.7548	7.44947	10.8196	9.22535	1.57625	3.80816	7.41308	5.39207	2.62829	6.91936	3.9386
	592.793	7.80777	positive	28.1924	29.8461	24.6602	28.338	24.679	29.5419	28.7226	34.0021	30.7442	39.8564	27.7928	28.2927	30.6973	30.1042	20.9552	24.1825	27.2201	26.3687	30.7611	41.0535	32.1878	37.9559	36.2382	33.2196	33.1446	36.1095	35.9465	32.9221	36.6069	37.257	32.8074	33.2697	33.3842	29.9231	28.1518	23.0484	34.508	25.5125	30.7511	30.3116	29.7377	21.7725	28.1016	23.5194	24.6003	19.2478
	248.963	11.5488	positive	223.925	227.999	213.182	237.683	219.09	240.699	212.076	207.667	211.326	284.141	210.944	210.884	213.939	233.993	393.248	366.577	339.639	221.376	280.124	273.137	259.786	282.56	263.706	248.818	316.654	253.055	252.842	233.639	249.51	252.192	244.221	226.649	242.331	228.167	219.052	200.182	312.466	356.128	360.727	408.777	382.034	360.259	444.441	370.183	384.033	381.009
	623.102	7.84903	positive	10.4827	11.0676	11.1621	10.891	12.1661	14.0875	11.0371	13.4863	8.08461	16.1824	13.8088	12.8293	13.1617	11.1625	9.75655	2.78359	13.2742	10.364	10.1918	16.6137	13.8891	12.8659	7.86697	10.9432	11.9254	12.9207	15.56	10.9457	9.68428	13.8182	11.0326	8.79354	9.72082	10.9076	10.5508	10.9536	17.2904	8.91545	8.71124	10.3352	6.46023	13.0456	7.55628	7.98958	9.20673	4.75964
	920.307	10.3365	positive	32.0868	24.2962	24.8248	25.8724	28.6973	30.7911	29.1065	25.3489	23.719	39.9512	22.578	23.9886	23.5145	26.8954	16.7977	20.4529	21.8832	22.6337	33.4449	38.0053	35.0181	33.2452	35.9169	27.6361	36.777	33.0636	37.1359	28.3265	27.7641	30.5192	26.645	29.0099	26.7192	24.8945	25.8111	23.7946	42.9751	19.176	20.5278	23.1587	20.699	21.3207	26.2748	17.0179	20.1118	19.7023
	460.31	1.84172	positive	18.5031	7.33113	8.35155	37.2712	114.616	11.9224	7.90215	7.86277	7.69686	18.7642	8.28977	9.83978	10.1438	9.51092	46.9456	16.0696	14.0641	28.7296	24.5084	10.1105	9.42429	9.15619	17.4703	35.6976	8.71224	13.0214	7.51944	9.0216	21.1528	8.51721	7.80576	8.32279	17.1506	21.9648	8.38959	41.2217	4.64348	8.28598	10.3371	11.3232	10.5125	26.4494	11.4223	92.3788	11.4518	11.4723
	582.41	7.29392	positive	3.42333	3.55269	2.21008	1.65116	5.76349	5.39695	2.45497	5.45909	3.24005	3.19788	7.26306	5.10371	4.42538	3.84791	2.19374	3.66205	5.43415	4.437	3.53423	5.50154	2.24161	4.19307	4.60645	6.81939	5.11319	3.38868	4.2559	4.30261	2.6665	6.75991	2.44241	3.32981	5.04726	4.53899	2.62561	5.30734	4.7733	4.044	2.41599	7.96005	6.3852	13.5816	4.22971	7.90031	3.21196	8.73998
	349.242	7.86967	positive	0.209085	6.88954	11.4427	0	1.92545	8.23846	0.563088	5.03059	0.195973	3.22108	0.993222	7.80341	5.45249	0	2.989	0	5.28356	3.38096	0.481546	4.30732	2.21303	6.71647	0.276855	4.09749	0	0.787737	7.22585	0.436485	0	11.4182	1.89973	0.552216	0	8.46824	1.98896	8.86905	1.69885	3.42686	5.62364	0	0.00316253	2.42473	0	0	3.78943	5.31377
HMDB0129968	948.225	2.90368	positive	125.658	197.455	91.3251	96.2111	90.3739	133.181	115.883	179.342	168.223	40.751	152.268	91.6786	84.0479	94.0356	100.492	169.262	108.762	115.905	108.765	47.6637	108.375	73.2301	77.6832	95.4402	48.5851	73.106	121.998	83.4642	93.3888	85.8825	61.127	75.658	101.348	156.185	108.975	160.961	74.4823	37.8717	30.0055	22.6632	19.8311	44.0302	10.772	20.4957	20.028	40.888
	55.4201	8.76043	positive	0.276046	2.08855	1.59199	0.993039	1.20487	0.234736	1.36879	2.05172	2.67908	0	0.385554	1.81371	1.45	0.200469	2.32218	1.49957	1.30894	0.516023	0.783574	0.154621	1.78704	0.15924	0.821366	1.03424	0	0.922871	3.57173	0.51966	3.05609	2.84655	1.20431	1.00966	0.455923	2.21722	0.394332	2.89912	0.219639	0.180585	1.00769	0.0708022	2.55914	2.19744	0	1.63795	3.76581	3.72835
	319.194	8.69855	positive	6.48538	5.57376	3.60724	9.20901	8.89584	5.99828	6.57459	10.1268	7.18824	2.47983	8.23869	2.29537	2.52308	7.4975	2.62637	4.31583	3.57247	6.96889	6.53598	3.35755	4.31678	4.46072	4.47859	4.39428	5.34139	5.72784	5.60103	9.10648	11.2871	3.58984	5.51071	10.1905	5.5747	5.35847	6.89396	7.02102	4.7514	4.20932	6.6037	3.22732	1.63677	3.09218	2.2479	3.81323	3.52405	2.87316
	894.788	10.3502	positive	117.563	105.503	121.359	127.244	118.308	139.968	100.194	118.735	126.99	152.491	97.7388	104.295	109.763	116.767	111.505	102.14	92.005	107.151	167.064	197.854	166.072	186.767	196.259	157.72	192.085	182.143	173.551	169.397	142.77	179.372	149.917	146.218	159.552	129.015	133.176	90.8457	137.973	90.0988	110.146	166.371	135.971	131.925	170.504	114.585	127.42	129.489
	468.297	9.92562	positive	10.7512	12.9441	18.6703	8.84087	5.66429	11.7957	11.7291	16.4688	12.4102	17.2386	10.2918	12.0248	13.1159	8.0468	4.04292	11.3281	8.50747	9.92986	10.3716	9.16909	10.7548	9.11659	9.79947	8.75709	9.62854	10.5813	6.44251	5.76504	5.12565	9.94297	2.04098	5.60047	7.28444	10.8935	11.9441	15.9708	15.0011	13.3667	5.57464	5.69027	7.47961	4.69621	1.72955	5.16292	8.46749	7.89614
	943.706	11.3376	positive	41.5907	38.9726	38.2676	45.5198	37.9876	42.1304	33.1226	40.9212	39.6214	50.2572	33.5076	37.3787	32.4502	39.7814	35.3726	41.1971	40.3177	36.1222	53.1858	59.3264	46.1316	48.6933	56.9579	48.8023	60.4453	48.243	48.3747	46.686	46.8623	48.2588	43.6955	36.1962	46.0417	38.199	42.3498	31.5247	57.9568	37.8326	33.1651	44.791	39.2257	30.572	37.9646	32.6377	34.444	35.348
	636.435	8.19093	positive	27.312	11.2825	7.88056	19.8196	22.4359	16.2546	10.6793	13.319	9.50048	10.9426	10.2809	19.2277	13.1771	28.4064	10.6453	19.1295	14.2316	14.2532	37.8977	9.87625	12.5857	30.0434	57.1637	11.2173	47.1615	19.0563	19.2855	31.366	16.9232	18.2476	31.4725	19.3725	34.5914	11.5444	21.1333	38.4987	16.7378	10.0935	14.256	16.564	13.9799	10.4416	5.89814	23.6219	4.61304	16.349
	609.523	8.97363	positive	47.0791	67.2557	92.6729	83.7207	112.788	34.6086	58.1519	61.621	72.0236	23.2629	43.1112	43.3576	90.6442	82.9607	34.2834	23.0164	30.0736	81.2144	55.7857	31.1686	39.0429	40.888	69.0316	73.696	33.0146	94.909	51.384	64.1455	70.9088	44.283	78.0314	63.3742	67.4912	31.3618	42.8777	57.4532	59.1076	22.5812	78.5983	13.429	42.9846	49.0154	18.8778	44.9228	34.829	62.4169
	529.878	7.8284	positive	10.281	9.10238	7.3236	4.92163	13.7633	8.64304	7.73564	9.23511	6.64517	9.10509	13.8613	10.1874	11.0272	9.48273	7.69901	4.52851	4.84051	10.3235	8.09731	10.258	6.83427	5.58444	11.1079	10.931	11.2165	8.88825	8.1257	9.53386	6.62195	12.2779	8.95086	5.66435	7.78859	6.74465	5.14154	12.1768	16.208	9.60294	7.50287	25.1463	22.3529	20.3693	15.8814	18.6786	10.4222	25.5244
	764.829	8.47358	positive	86.4921	74.4866	70.5219	71.8263	73.3577	90.4336	64.1169	66.0564	66.9247	106.233	62.0791	77.2087	71.0785	71.347	56.9307	53.1759	54.3723	71.0235	71.0013	99.9291	81.1215	80.7793	78.1502	70.8539	84.1548	70.895	85.6713	81.5318	67.274	81.7774	82.2083	77.1661	80.131	76.0997	77.3668	60.4911	57.2016	66.3223	60.4467	81.7708	67.1551	62.1929	86.1376	52.2368	60.0555	50.4186
	247.867	11.3513	positive	171.19	174.831	164.952	193.008	188.003	206.2	168.891	175.62	177.761	230.43	158.682	173.102	176.788	186.882	193.576	179.884	174.754	172.235	251.772	231.652	219.325	248.259	230.513	194.337	267.009	231.517	225.447	216.459	217.655	212.224	182.801	176.236	181.866	175.663	178.713	159.346	315.538	169.762	173.883	194.287	188.958	181.913	219.943	169.453	175.233	176.637
	484.32	5.30718	positive	10.8086	0	1.36348	3.27982	2.96384	2.88722	1.30354	2.41253	1.76312	1.4128	3.18617	5.88649	0.633642	5.74791	9.36548	1.18528	2.26909	13.033	5.83081	5.26389	3.85277	3.50177	0	0	0	5.76559	1.89876	17.1522	0.525342	0	10.4933	4.09213	0.524321	2.30055	6.08109	5.92975	3.46392	0.611497	2.72236	5.29835	0	0.541478	1.80494	0	5.91505	1.18536
	637.378	8.29413	positive	11.57	17.5335	1.21286	27.5629	24.2276	19.0827	2.56335	0.651434	1.15801	4.16428	11.5397	10.244	12.9353	34.7346	9.43382	13.3618	1.51163	3.69556	11.9717	8.53372	3.39123	32.9157	25.7822	7.28644	35.0283	4.75545	1.31592	12.7306	12.9331	5.4723	13.8558	9.26946	15.9845	7.9015	4.1076	33.7383	9.61074	8.9369	9.50361	7.2717	0.380907	6.57122	7.13013	10.915	0.589626	14.0512
	384.21	2.0669	positive	34.7843	3.25246	4.35405	63.1332	355.696	4.76784	3.72003	3.32918	3.9581	4.36105	3.21324	4.1286	5.39623	3.35299	119.636	12.9602	5.70451	2.38697	109.589	4.79027	4.18982	5.92155	24.8979	89.8715	17.2649	36.4455	4.09298	5.92155	59.83	4.98962	4.03147	2.48047	10.0599	52.7812	3.53133	130.02	6.64229	3.40499	2.79045	3.33955	3.58791	48.3394	3.95056	288.039	3.23026	6.96753
	519.401	8.00028	positive	21.5395	1.49246	10.8636	9.81915	4.57012	9.25928	4.3975	5.59686	2.23912	0	0.44762	7.61832	7.87056	15.7261	8.47746	7.16991	1.74562	6.2637	14.0374	3.7154	10.0473	14.0273	42.2026	7.69257	43.6251	13.8388	2.83497	13.4867	5.80065	26.3242	23.5573	3.58886	24.0467	6.37758	1.87854	9.08633	13.8748	6.1552	0.239557	24.1475	1.14562	4.77139	16.4581	16.7586	4.75437	6.76698
	482.24	11.5695	positive	24.5618	17.9695	13.8389	11.3374	11.8019	12.3107	14.6224	14.6871	15.4716	15.2484	14.2297	18.02	18.5205	11.6413	10.4088	6.73202	9.0821	14.8432	14.9422	15.9758	15.2961	14.8779	16.2123	17.5367	18.5452	16.9282	15.476	18.814	12.5872	17.6726	20.1153	23.5869	14.1071	15.7909	16.0445	13.6057	22.3122	17.6372	13.8195	14.1246	11.5681	17.1962	13.5309	10.9552	11.2652	14.4187
	149.919	11.5488	positive	23.7405	23.1567	22.3266	20.9989	22.816	22.2545	23.0721	20.9611	21.6335	28.7882	21.6144	22.6203	21.4418	25.1913	13.5324	12.9347	10.1554	21.5194	19.7778	25.1788	20.3584	21.9472	22.9695	23.5267	23.1398	19.5762	19.8959	22.7416	18.2531	20.5187	24.7508	23.5885	24.3837	20.4841	22.3046	19.0315	19.2078	16.9144	16.3261	18.4756	16.9146	14.3937	18.178	15.3644	14.9705	15.9971
	962.34	0.608	positive	5.75774	2.47221	4.0629	4.72879	4.32985	4.40973	2.7484	4.36375	6.35616	3.79331	2.22214	0.865979	3.93568	5.53246	3.2614	7.59403	4.43384	7.29332	9.21432	3.72785	3.72656	3.35328	5.65943	3.7932	10.8553	5.47579	4.50987	5.99335	5.15686	5.8516	3.58065	6.9887	3.60466	5.34313	5.07999	1.60789	5.58966	0.88352	3.92557	4.91161	4.93743	2.55633	4.24988	5.19144	4.77864	5.96334
	833.469	2.12877	positive	17.177	0.883715	0.494622	31.8982	198.308	2.42057	1.10536	1.61016	1.23804	2.76089	2.90201	1.25213	2.39715	0.338923	73.0787	5.62095	2.33115	1.0345	58.8579	1.74111	3.04179	1.07944	10.8367	50.7163	7.13751	19.2603	0.481671	1.28381	30.9159	1.77069	0.65236	1.09839	5.55187	27.6551	1.53406	66.5579	1.18325	1.22731	0.868422	0.767946	1.08604	28.0205	1.81403	163.753	0.634858	3.26044
	530.291	5.79335	positive	6.56577	15.1769	19.8728	5.90324	11.4132	14.3028	5.45624	10.0266	14.1714	0	18.9309	5.35166	19.4841	7.55109	12.0807	7.72558	6.67549	11.219	8.24543	5.56083	9.53835	11.0162	22.2599	17.4905	11.4302	13.5312	18.3631	18.694	24.472	18.3513	5.04526	12.4145	13.7657	19.4928	6.47296	10.7373	10.0666	9.56422	17.0494	6.65948	10.6456	6.99934	9.84572	13.9514	19.1814	10.7424
	559.396	6.66308	positive	64.4265	31.6335	7.48178	44.5512	29.7212	55.4814	6.86355	27.9671	13.6158	5.64168	34.4759	26.5709	19.5642	98.1769	16.6014	36.6271	14.6101	33.1236	47.0794	38.4144	47.9766	59.6895	44.329	11.7066	72.4087	33.3359	16.4799	126.336	63.2714	22.0371	47.3618	23.9329	28.6019	18.3032	47.2215	94.1549	19.8697	26.3551	27.3202	51.4445	8.61712	22.2672	21.8766	22.8579	19.7821	50.7923
	994.711	11.3788	positive	622.929	590.067	589.566	685.601	648.75	716.616	577.536	602.437	611.48	858.079	567.043	589.721	577.727	685.959	633.684	639.445	597.149	594.729	865.776	861.633	789.814	854.959	852.593	731.551	966.851	789.915	802.005	757.617	736.724	765.337	692.495	633.94	712.925	631.079	643.603	541.351	1029.06	504.633	541.494	628.853	606.126	553.339	691.917	532.269	575.05	575.364
	128.508	9.12987	positive	13.7403	14.4626	23.1267	3.3559	1.57928	7.26308	15.0299	23.407	13.9368	0.842199	4.85797	15.8598	0	0	0	7.02852	12.6559	1.28294	9.46565	2.26001	21.917	0.974997	0.511775	4.42797	4.56248	6.03931	9.59647	7.4994	9.96553	18.5183	2.44818	1.48587	9.37716	24.2519	7.6735	13.0934	8.60886	3.90593	0.647722	0.491858	0.364177	7.62892	0	6.49716	8.06853	0
	280.263	6.2663	positive	147.091	16.8173	53.1743	67.8891	27.4097	84.1612	7.69165	7.25275	20.0699	112.726	83.3479	118.954	48.5169	90.0319	55.6546	86.9596	81.0743	52.3708	45.5497	159.654	57.7776	63.8306	136.036	116.94	103.922	64.8739	24.2918	29.2192	58.6172	84.9853	95.7577	88.5947	91.3035	32.807	44.3623	71.1939	141.262	73.8093	83.0229	132.905	105.822	178.327	51.4801	83.3487	144.753	165.379
	675.423	8.30857	positive	0.7046	7.47836	6.38988	0	3.82819	0	0	4.92176	7.52627	0	1.14018	8.78325	0	0	0	2.53701	0	9.53137	1.25238	0	0	10.5582	5.424	2.3069	9.12615	1.98181	11.0643	0	0	0.702216	11.4516	13.4072	3.42225	0.612583	1.94862	0	4.472	0	0.461655	0	7.57794	4.94135	0.425388	5.62104	4.35421	6.61547
	787.028	9.16423	positive	196.272	171.272	107.1	163.7	131.948	91.0219	165.899	165.891	131.409	57.6192	209.349	145.513	112.382	172.526	18.9356	50.7918	49.5215	127.643	83.08	68.6395	70.0723	86.6973	64.133	144.58	68.7551	120.661	122.325	167.954	137.273	109.952	139.503	178.851	170.292	133.611	143.318	181.283	125.204	87.446	95.3527	56.693	29.5329	74.9962	30.4977	52.6955	45.9589	33.5863
	982.609	9.91867	positive	83.0157	79.3112	81.461	66.8659	64.7273	78.8277	75.1844	79.3167	75.8341	92.8076	89.2259	75.9419	81.5763	76.2037	67.5739	68.2449	91.3703	68.4255	56.6433	35.8833	53.4156	52.3457	44.562	37.8092	44.8332	48.1318	32.7795	17.5799	25.4772	43.2323	12.2259	20.4282	32.374	76.1636	69.1244	94.3092	171.413	106.382	30.7832	24.1493	34.6373	22.6144	12.9095	26.9633	30.8052	34.2819
	554.262	6.22507	positive	28.0473	24.0964	30.3331	19.7249	20.5907	33.6194	26.6141	32.0949	32.8981	7.91007	33.5793	25.6716	25.3302	27.6715	28.6507	29.84	23.9151	36.7202	33.2452	33.5472	33.077	26.6322	33.8925	34.1792	30.0965	43.5499	28.4105	42.4938	43.5007	35.5	25.4661	31.7182	38.568	37.3053	28.2939	33.2722	33.9702	24.6525	19.6708	24.3656	18.3354	27.2246	22.1106	30.2021	27.3731	19.3193
	959.613	7.3489	positive	9.75696	40.8327	16.7387	1.91227	13.9835	46.814	0	8.47487	2.70711	31.3765	14.366	47.7861	11.8953	1.19918	15.7504	0	51.4907	30.0354	3.04081	19.9349	26.09	20.7619	0	12.6149	2.19083	2.79106	78.9823	1.16705	0	36.0735	16.6405	0	4.78118	65.9536	11.2303	46.0994	8.96851	20.5283	44.9743	0	0	13.0016	0	2.75731	8.83959	4.01398
	120.597	8.87043	positive	3.73708	1.96302	3.53334	3.20738	3.28687	5.26812	3.1899	5.54719	1.61424	1.47987	4.85679	4.52791	1.13476	3.97138	1.13932	3.58813	7.13159	1.67007	4.03334	3.20216	4.31528	1.36542	1.1207	1.30887	1.27846	2.8957	2.83129	2.88617	3.84958	1.53352	0	0.748887	2.61659	3.80954	4.91871	4.05827	5.01439	2.82077	3.63921	0	0	0.994123	0	0.830985	0.419456	0.429863
	675.416	8.12907	positive	15.636	14.2252	16.5292	8.54382	13.0559	13.903	7.48376	16.8778	13.2441	14.3727	10.9069	21.9307	11.9341	18.4204	12.9574	12.7853	10.3742	17.2439	17.2459	12.5873	13.2879	22.2035	26.4466	14.5883	24.37	15.1344	19.6671	14.4643	12.0653	16.4156	25.1074	19.8542	18.9577	11.3277	13.6159	16.3825	15.5982	11.4888	9.20865	12.5712	12.3872	19.3132	12.5335	13.4504	13.7437	22.4481
	312.863	11.4407	positive	52.7414	44.8192	54.1645	57.7269	55.736	56.0697	48.022	55.6255	50.1659	64.6918	45.4777	46.3005	50.6229	52.9743	41.5409	43.507	29.811	47.1171	63.8059	71.9507	66.6342	65.7324	69.1482	57.9028	72.7179	59.2571	61.8584	62.436	62.7567	57.5987	53.749	50.207	59.4895	53.5726	57.6495	48.0393	66.5237	45.7975	38.5751	51.101	43.9853	44.9645	55.8555	42.2628	33.3343	40.687
	362.196	2.03942	positive	38.7059	2.99909	2.98549	68.3253	356.399	4.41695	2.79506	3.27747	2.90441	4.48585	2.58785	2.76684	6.78048	1.77124	126.789	12.1385	5.38696	2.97901	114.545	4.50557	5.35234	4.36301	25.6416	95.0184	15.3857	37.9451	3.59011	4.46811	59.9278	4.45954	2.16249	3.06007	10.2613	52.6905	4.50009	134.297	6.899	3.35581	2.51599	3.16889	0.83521	53.5194	4.00247	299.174	4.35399	5.76225
	446.372	8.77418	positive	14.1023	5.94541	4.85858	10.223	7.34825	11.4406	5.56536	4.48345	3.69458	14.6879	9.66861	7.75326	7.65406	13.8174	5.72786	5.31076	3.20471	9.66743	8.77388	15.072	7.74333	13.0589	8.36748	8.98996	14.3872	7.38867	4.60577	10.6763	4.13955	6.64169	8.21089	4.59884	10.3309	6.63247	10.2507	6.40372	7.02469	9.49808	6.21247	13.4629	6.70879	5.79554	16.6534	6.46113	4.63604	6.12435
	703.582	11.5764	positive	16.4895	19.0759	21.1886	11.5836	14.5586	13.4554	19.0041	13.2017	15.4222	20.3097	13.6116	19.1609	19.7434	17.4268	10.3539	16.7791	13.5329	10.8185	6.90684	5.53137	10.9589	6.48319	10.2858	9.36446	10.0266	4.41793	7.66689	12.4512	5.73999	5.68545	10.39	14.1207	6.08517	12.8404	20.1483	17.868	7.42386	18.044	13.1361	12.4564	12.0896	6.36586	7.27422	6.64929	8.23638	8.3989
	417.315	9.91867	positive	6.83392	6.45021	14.3792	3.92542	3.63147	5.89815	10.8021	11.4658	10.6807	11.4411	8.22342	6.99701	12.7558	4.27828	2.20337	5.95017	9.43798	8.0484	4.36378	3.72022	4.67567	7.09097	5.72341	2.99623	3.81762	6.97524	2.02224	0.380711	1.50726	4.19166	0.999554	0.898686	1.92681	5.80302	9.66613	12.2561	16.5825	13.5458	1.90757	2.35476	2.92165	0.144639	1.80009	1.0601	2.40614	3.34987
	405.283	9.04038	positive	4.17749	1.90481	1.64433	2.66057	2.20568	3.66866	1.85477	6.34422	0.550684	1.04276	4.28196	1.96542	3.90504	3.54606	1.41322	0.36082	1.63858	0.695622	1.3806	0.225104	2.14917	4.6483	0	3.69696	3.80343	4.05831	2.37687	5.07139	0.764101	2.25124	1.41391	4.33013	2.56581	2.8383	4.9478	5.86378	3.5994	0.498929	4.4996	1.83545	0	0	2.47202	1.09014	0	2.92579
	141.959	3.49307	positive	284.898	280.989	258.73	270.801	278.238	274.85	286.914	245.399	252.093	321.163	265.204	269.004	283.694	283.924	317.543	304.355	295.172	281.474	173.96	282.029	232.408	226.36	252.455	254.415	205.76	199.338	219.522	259.987	189.209	230.455	300.719	287.962	275.468	251.469	275.335	246.208	142.207	313.082	308.058	341.923	322.975	303.352	365.901	300.194	302.601	307.183
	986.219	8.34295	positive	8.55597	10.0315	5.97306	6.72488	8.32776	6.24851	5.13931	6.94214	5.76793	13.7734	6.91464	8.79509	10.5808	10.3122	8.33154	9.00543	8.96299	9.81274	11.7112	10.029	10.4258	10.1408	7.53137	8.19074	11.5951	7.50038	8.61143	10.184	9.5149	9.72575	9.97261	6.80462	7.96953	8.53373	7.02947	6.04472	11.138	5.77099	6.27245	8.71004	10.2664	10.4614	10.1341	5.0079	8.04375	5.66509
	322.817	11.5488	positive	114.766	113.367	104.809	115.98	113.562	108.373	105.415	99.7784	106.951	133.071	106.178	107.473	108.53	118.364	66.9933	59.6949	56.1965	111.361	98.8359	121.069	104.053	110.272	112.557	111.806	111.794	99.7907	101.934	111.482	95.4479	111.032	120.066	118.654	111.245	110.443	111.649	98.7537	91.2445	80.8579	71.2679	82.4152	77.1773	70.2295	90.7491	64.5174	73.2784	70.666
	579.275	6.22507	positive	5.69948	6.35197	7.26178	6.86634	5.09443	7.61497	6.1182	6.83404	6.20174	2.52315	8.83223	5.6556	6.13831	6.37684	5.72152	7.82575	5.41457	9.1041	9.2838	9.59062	8.55154	6.4688	8.21077	8.6424	6.79893	9.34481	8.09495	10.3464	10.0332	8.2938	5.75534	8.5412	9.31001	8.01765	6.68897	7.38172	6.54852	6.75845	6.79204	6.36169	3.9906	5.57665	4.33339	5.77033	6.84151	4.02852
	567.278	5.79335	positive	19.7917	24.3387	19.1148	11.8123	16.9008	30.9066	8.09827	18.5091	13.752	0	47.9736	4.32805	27.439	17.1586	12.0874	15.0894	12.5827	16.1204	13.7986	7.00959	14.5533	15.9713	37.0397	33.5281	18.6748	28.0018	14.9441	39.7299	27.7292	24.3166	3.46352	20.1623	25.1384	16.8369	7.26026	17.0394	17.9022	14.7055	28.1491	9.55656	4.25276	8.88636	36.739	18.3325	15.7976	8.82292
	653.475	8.60222	positive	10.2417	20.8275	8.21342	23.5149	36.1185	46.0916	5.65191	12.8565	37.0445	6.9501	29.1547	18.8963	4.68884	58.0435	13.9707	2.09097	23.1706	13.1458	18.0303	27.834	31.156	9.67687	6.64159	10.0624	7.62221	18.8688	24.2988	18.0848	19.0366	15.2441	73.9704	12.6755	15.5008	15.669	9.63939	31.4072	11.5469	5.68573	36.9025	9.3791	4.82048	30.902	7.59947	0	10.3939	10.1977
	923.634	6.8833	positive	1.24544	11.3652	0	0.662834	5.11363	11.591	0	0.958115	0	16.1859	10.0443	9.27515	0.77199	1.6836	2.34703	0	14.0582	8.13576	0	4.85198	1.21076	2.38796	0	0.835133	0.779599	0.327126	17.6059	1.8111	0	0.596118	1.55378	0	0	13.5968	3.94877	12.7493	4.5227	2.21411	16.0499	0	0	3.27996	0	0	2.64506	0
	815.366	7.84903	positive	21.2056	20.7453	15.7269	15.6123	15.7357	18.8572	10.8846	17.1632	12.9056	13.6364	11.0092	25.0561	13.1723	16.4008	17.8271	9.15525	18.7792	16.7659	14.6593	19.2195	22.0222	21.0615	24.8506	14.1068	18.3746	15.6931	22.0301	16.2041	8.20408	21.7962	24.8383	6.90326	14.937	18.0527	13.2582	31.041	26.198	13.888	10.4585	18.8875	7.27858	25.0869	11.9544	7.57416	8.71511	15.0159
	705.133	9.04727	positive	36.8498	26.9724	21.4664	28.5479	23.183	37.7757	22.6846	24.0552	17.9405	52.8533	27.1271	19.5192	21.499	29.3045	17.4528	14.988	14.4335	25.7136	29.8446	41.2728	25.4547	31.9538	28.778	27.5987	50.2539	25.4802	20.1505	35.5498	16.0117	25.608	29.5803	26.1539	33.6354	21.794	29.6889	16.8778	35.9864	27.9629	20.5749	32.0501	13.6606	20.7586	36.7707	21.6919	17.6642	10.6191
	481.962	11.5419	positive	5793.12	5863	5350.8	5242.74	5333.74	5269.02	5661.24	4816.5	5073.07	6067.29	5289.89	5268.65	5736.32	5669.55	4220.6	3879.49	3429.76	5729.95	3238.41	5091.03	4405.08	4387.65	4523.33	4874.73	3921.49	3745.87	4128.02	4780.33	3563.24	4393.93	6027.7	5763.49	5245.7	5114.8	5535.48	4952.22	2483.19	5010.75	4705.04	5277.98	5102.8	4571.41	5480.03	4636.19	4772.02	4682.88
	857.791	9.8568	positive	20.7686	24.9423	22.2274	29.4204	24.237	28.4228	21.2305	19.8557	17.5845	26.3267	20.6436	21.3003	23.049	29.504	22.6894	21.7243	13.6685	20.8476	33.2326	43.7255	33.2698	44.3663	44.8908	33.3766	45.2377	37.0239	39.0246	42.2882	35.4177	36.1653	43.8038	39.5577	42.3792	23.8223	23.0155	15.034	27.2805	17.8811	21.7631	35.4372	25.2356	35.162	35.1339	22.3172	31.156	29.0582
	987.235	10.2332	positive	23.7531	14.3681	15.1836	21.7952	22.8305	29.5307	19.976	20.6308	20.5404	57.1737	23.7346	26.4108	38.3694	25.6111	24.1676	23.6844	11.6871	22.6201	26.5301	35.2903	32.942	33.4927	33.9256	25.4772	35.2033	31.3092	25.332	25.3274	30.3492	30.3664	27.7745	21.9727	30.0668	23.5198	21.978	16.6733	29.3835	10.7581	17.8905	26.1798	19.9715	19.2879	27.4963	24.2615	20.7814	25.9161
HMDB0061575	910.605	9.77428	positive	28.6237	2.32965	0	26.3166	19.9298	11.7271	2.80566	2.31218	6.72172	20.1157	22.715	19.0322	8.99757	20.224	5.2436	8.10488	15.8473	17.7748	3.62448	1.66336	0.654814	0.0461032	1.14045	0.719134	0.141661	0.826406	1.31938	0.0249472	0.321117	0.312614	0.346833	0.0995779	0.0312084	4.49297	18.5147	8.27678	10.1803	22.1574	3.49385	0.0205456	3.95514	0.0115589	0.878055	0	0.0605781	0.047965
	585.26	6.22507	positive	22.491	20.7746	25.11	21.0662	18.8932	25.939	19.9759	24.9226	24.9489	6.52794	27.3174	22.7577	24.7088	21.805	25.9246	28.0837	21.0682	27.8716	30.2165	29.1844	27.7995	23.881	29.8695	27.536	27.1365	31.7659	24.6508	31.8377	32.3475	28.061	22.5582	25.6234	29.8887	28.0668	21.5869	23.2052	33.613	19.0236	18.1218	20.1558	14.8161	22.4094	17.8293	22.383	18.6487	16.8957
HMDB0005768	675.353	8.12907	positive	13.1267	2.41234	19.8572	4.28703	0.239804	26.8953	15.3041	35.3606	1.74183	13.5885	6.54828	17.3357	17.5805	9.12921	1.63735	9.16404	12.643	2.00626	2.00734	0.616846	6.97351	10.1392	8.04555	7.65475	7.63864	10.353	2.12995	15.8432	1.10729	2.35267	2.72557	2.62135	21.4929	8.43312	13.9589	21.4928	12.2559	9.03994	11.739	7.4407	0.271479	0.802426	0.275148	6.82787	0.289519	1.75206
	136.056	8.85668	positive	12.272	14.1415	11.5363	16.7559	15.0572	19.5671	12.5364	10.9225	11.6864	16.4346	11.1547	13.8161	6.75531	14.7563	17.9466	18.3942	19.6223	10.6243	18.6754	22.1155	23.4868	15.777	14.7637	13.2406	19.424	21.6547	19.9423	18.1543	19.9931	18.0435	14.2475	9.79492	16.3349	15.1529	14.7968	7.47643	25.268	16.65	14.0985	15.1757	8.74618	17.1706	17.3358	11.3888	12.9607	4.31589
	405.969	0.614883	positive	3.61174	1.80908	4.06063	6.06243	4.00176	2.49451	2.97784	3.36128	4.37596	3.80925	3.50022	1.13648	2.24818	4.96041	2.99689	4.0871	2.93387	4.48065	6.33243	3.86137	4.54361	3.13464	3.99937	3.38117	5.93483	5.38955	2.75723	4.96577	5.9504	6.15592	3.65138	4.80589	3.33208	4.86498	3.6069	2.58	3.32228	3.78949	1.30056	4.66062	3.36372	5.15229	3.35217	4.31775	5.15781	2.44484
	584.173	7.84903	positive	15.8237	20.6076	19.3564	16.0529	20.6496	22.2506	17.0158	19.0628	14.9882	21.1113	16.7811	20.2812	15.7718	16.5646	18.0715	8.3707	18.572	17.6847	18.4791	24.2665	21.6461	22.898	12.948	14.2473	13.9446	16.1395	23.5694	17.0885	14.7051	20.8165	15.5349	10.6821	18.6386	21.8354	16.7301	20.7471	18.6277	16.6437	14.3742	11.4957	8.80593	11.8696	12.7677	13.6375	15.7908	14.0884
	606.453	8.7123	positive	29.071	18.4687	11.3784	31.4669	23.3621	24.3864	14.1197	6.17528	5.71422	11.4081	16.6753	16.3356	23.8648	56.6894	14.8865	16.194	0.362862	15.1702	17.1251	14.2306	14.7941	36.7841	67.4642	19.1725	49.5152	12.3115	10.3221	15.1873	16.5283	19.9457	20.7429	23.197	36.003	15.8054	8.90491	25.9242	24.2651	6.89309	22.5288	24.5815	0.332983	8.26465	24.5127	38.3119	5.57274	46.2568
	948.696	11.3307	positive	80.5822	76.3529	72.7167	84.6432	83.2625	92.698	72.3914	81.3972	76.9518	111.686	68.3163	69.9267	76.2908	77.6194	77.4426	77.3015	84.3737	68.4894	106.665	103.321	92.5425	109.426	102.08	87.9238	116.358	93.6501	102.294	95.5271	89.6784	98.5726	88.586	76.2057	84.6505	76.0543	82.5419	73.4599	121.655	67.5114	68.0539	73.7244	68.6573	68.2111	87.0362	66.6207	67.171	66.2459
	625.467	8.1153	positive	12.69	4.977	3.26118	12.9656	9.43659	19.003	7.97083	2.09695	1.31058	0	9.41566	12.9953	11.1383	30.2941	14.7405	28.8121	5.84577	9.1637	10.0674	3.73157	6.55439	25.6304	106.675	7.72315	45.7286	4.98975	3.27756	16.4272	8.3021	24.0902	25.4125	5.0199	45.6434	4.18651	7.70484	31.486	7.09899	4.11737	7.16993	21.9993	0.605338	10.6398	25.795	6.99749	7.58868	57.4955
	274.153	2.55302	positive	2.68286	2.90957	2.54142	2.66929	3.22884	2.92021	2.92938	2.33625	2.15093	3.9286	1.91593	2.74753	2.15016	2.31919	2.9883	2.50861	3.08734	3.05044	2.1921	3.42811	3.2082	4.0728	4.51253	2.50884	3.22299	2.09818	3.03335	3.03534	2.89711	2.53363	2.78009	2.68274	3.2814	2.6445	3.02657	2.64486	2.26942	2.34166	3.00049	2.97141	2.41581	1.88457	2.9333	2.57667	1.62377	2.26911
	369.828	11.5626	positive	62.9804	73.1798	59.4151	72.1647	69.2528	80.8374	64.6562	64.001	69.5174	96.6161	58.9357	60.8257	63.7792	72.3258	52.6177	51.0731	40.7914	61.6354	85.0858	89.9886	77.0345	87.6352	87.9288	74.9224	95.3646	82.0541	84.2629	77.8445	76.47	81.2936	74.0431	61.4343	75.5155	69.3028	70.6306	52.4568	102.804	57.5979	58.3121	68.2088	66.0037	57.0491	73.0507	47.9078	58.3954	51.0323
	705.54	9.37743	positive	12.616	11.564	11.944	11.5658	13.4108	13.0479	9.91546	10.9657	9.19299	14.8398	11.085	12.5592	11.2794	11.8707	8.57386	6.34089	7.92645	16.98	12.9609	15.087	10.7989	12.6005	13.3088	12.8715	15.9232	13.1467	11.6356	12.2278	11.6419	11.684	12.1803	9.12781	11.7314	10.4927	10.6949	10.8888	12.8757	8.65908	8.58034	11.2816	7.34947	8.48219	9.98533	11.8084	7.12849	12.3163
	505.715	8.65042	positive	7.31479	10.7872	8.79697	11.9055	12.1143	10.6121	7.09847	10.4137	8.63179	3.63882	8.82935	14.4219	7.27294	7.19815	8.31109	6.07324	10.2278	9.94245	12.0252	11.58	11.0851	5.1601	4.42377	11.918	5.97712	12.7604	14.2399	9.9049	8.57754	11.6747	8.66332	9.74911	7.0521	10.6886	9.91322	11.8029	7.30235	6.26852	6.40034	6.76058	4.71311	6.57618	2.40918	8.23425	6.44349	5.58091
	653.454	8.80168	positive	4.95608	0.48033	2.33204	15.6944	2.2745	3.67332	6.44157	17.8409	5.4441	4.86559	14.273	5.9215	0.976305	20.5121	0.868916	1.6602	4.67404	17.5678	13.9245	15.2039	4.93223	6.75368	8.24078	18.9231	3.45073	22.3867	1.2525	16.9579	36.8167	2.46833	19.218	6.98363	13.7349	7.61938	8.34294	8.00412	1.56327	3.00244	2.28268	15.5773	0	19.7223	0	6.01832	12.4473	4.0915
	667.528	9.48743	positive	12.0566	33.3144	24.4962	35.2146	47.8392	20.0748	32.4666	15.4224	29.6478	16.0567	26.4572	28.2774	20.0065	29.8587	15.411	10.0816	16.0993	45.1898	19.2405	23.4637	36.5956	27.9388	41.955	21.1294	19.5057	37.4644	30.5168	21.9075	42.7934	37.7591	40.581	21.7316	16.4858	30.5659	12.1886	34.0829	25.1517	14.169	33.0049	12.3842	33.8801	42.75	8.99626	13.9444	38.2719	25.3156
	768.562	8.45983	positive	6.99285	5.61111	5.5441	8.30191	4.32307	6.10845	8.21933	20.7051	8.85943	6.60087	11.439	4.52297	3.58212	16.112	2.91864	8.40284	10.6167	5.74898	6.25933	8.83514	3.88417	9.28951	10.1719	3.89482	10.4425	7.9036	5.17312	10.9273	16.0633	2.97379	5.89018	8.03033	6.85361	3.3835	6.44861	7.56789	6.86745	6.03714	12.4076	7.6597	2.82957	9.28589	8.65788	5.82434	5.48057	7.1666
	875.802	10.364	positive	86.689	67.1607	72.2719	85.4828	80.1368	98.9576	62.7444	65.5072	77.4973	98.3813	66.1805	70.4266	74.7067	77.8537	64.9655	67.1521	54.4802	68.6538	112.133	136.094	92.8757	135.325	149.725	124.724	140.979	118.064	122.723	136.296	119.379	106.978	121.315	101.618	117.265	96.9585	79.5833	54.9512	75.3446	45.2484	78.7863	106.597	104.261	98.4434	113.879	81.3722	90.8655	88.6206
	811.332	7.3489	positive	12.8658	28.5074	19.4797	6.40728	15.3106	29.3614	5.86886	12.8901	7.76148	27.0226	16.2142	26.8637	13.9389	3.35459	17.4555	0.522432	31.3611	24.3801	13.3864	22.1628	20.6749	24.9629	0	16.2431	8.8294	6.67032	39.3537	6.64616	0.747138	27.0445	17.0606	2.14503	10.5646	32.5047	15.8603	25.4904	15.8895	18.0145	27.8931	3.48596	0.770133	11.9641	0	6.76995	12.4198	9.61248
	593.469	8.45983	positive	14.2716	3.18332	10.2963	10.2145	8.23606	7.15588	6.00229	8.08376	3.02142	0.591842	2.0651	11.1889	13.2208	14.8154	8.86492	17.9209	3.56913	6.59711	9.24224	8.67272	8.6609	9.34865	41.8576	3.91486	35.7414	14.2003	5.63186	12.0351	7.34276	22.7451	34.2481	10.3548	25.9047	9.39269	3.47632	11.3716	11.4706	5.45974	3.13436	16.2549	3.09895	4.20137	2.7348	19.6534	2.72109	10.7434
	905.182	9.62983	positive	31.9889	31.7768	25.9674	31.4699	28.909	30.7065	24.5391	31.9512	29.6303	47.4074	27.8728	28.2458	31.237	33.7	24.4351	24.1874	22.9843	34.0528	32.7232	39.8743	33.7572	32.6099	35.8947	33.6467	39.9089	29.0028	34.5524	32.1233	29.1714	31.8405	29.0589	32.3631	32.8713	33.4817	29.259	27.8511	39.0274	24.7195	22.3735	31.4212	23.4752	21.776	23.7442	21.4792	31.5425	27.2499
	583.507	8.97363	positive	27.7007	40.383	45.0683	52.1067	109.43	31.9966	40.2464	29.6505	51.8657	23.2659	27.6721	24.4143	62.7064	39.8794	27.4937	17.4113	21.758	54.6675	30.882	26.4317	30.3183	35.028	72.9034	42.5562	39.9357	80.4719	39.4088	45.8585	50.6359	27.3129	42.4618	38.471	43.8844	27.6548	35.6926	36.9381	41.5096	18.7663	60.0101	9.5952	31.1478	27.3133	17.9457	29.8026	23.6579	30.1504
	841.253	8.71918	positive	12.4009	9.26747	12.6417	10.1671	9.33777	11.8662	9.67961	7.15841	8.09653	13.4524	9.71077	8.07512	10.2654	8.84218	6.91452	8.95492	6.06128	9.69092	11.2466	13.6826	12.3024	13.4553	11.2504	9.22057	16.892	11.4552	9.18653	12.6293	9.42964	11.1678	13.0625	8.39985	11.139	8.50919	12.5605	8.88909	15.1323	9.78146	6.74346	15.3622	7.78157	8.99452	10.6128	9.36765	9.86679	7.68403
	779.471	6.22507	positive	12.0943	5.45868	17.033	3.81473	2.93024	15.2401	8.8109	17.0389	15.1403	0	20.7704	6.39608	9.31879	6.04842	15.5902	15.5996	7.02336	27.4124	10.4177	12.8182	13.7771	5.78847	17.0439	17.8813	9.21402	32.5648	8.1829	34.515	36.6703	17.8304	4.64298	14.1662	29.0416	24.3588	9.95248	21.208	5.22159	8.74508	4.79579	1.8706	2.54621	10.1901	1.77809	19.3295	10.7731	1.92687
	339.289	6.4176	positive	17.1559	14.3005	23.1951	6.18347	8.17047	9.01223	9.9815	13.3963	14.5219	0.319601	15.6087	3.94988	14.2273	7.71629	4.923	9.11647	6.56425	16.5001	11.3429	4.35249	10.6157	21.1936	30.7971	22.2487	18.1739	12.441	15.6693	21.6159	24.0946	16.0674	6.22577	13.3088	11.9882	12.0396	7.6876	7.39379	11.7742	7.40506	12.3603	7.96367	4.98672	7.48155	12.53	13.7703	21.6737	19.0825
	967.695	11.3376	positive	46.0714	49.5137	47.7608	58.2204	49.7834	58.4394	43.1191	38.5385	44.8267	55.67	44.7651	51.86	49.2597	49.4005	48.4621	47.1691	50.5519	45.4784	70.1985	69.0616	55.2015	74.7947	69.0702	53.6618	72.358	58.9525	61.7366	56.4426	56.3146	62.2533	52.6008	48.005	49.5476	54.0584	53.6548	41.6524	74.5804	39.254	38.4818	52.821	43.1398	38.9277	48.8626	39.4255	53.1781	51.3541
	674.298	5.80023	positive	9.78653	11.5568	9.7271	9.22175	7.85522	18.5659	5.16163	10.2734	5.70747	0.561805	21.8178	4.50164	13.0543	5.44193	9.73192	8.16348	7.93205	7.37293	7.18089	4.65187	6.96476	8.7441	19.8525	16.1453	8.1591	11.6794	7.85383	19.1315	14.321	13.7451	2.22023	10.5925	9.75618	9.28044	2.06464	8.89044	6.72682	8.95164	17.0011	5.33018	3.9259	7.77747	19.9316	6.36795	7.95511	6.77025
	487.259	11.5695	positive	3.08714	4.41086	4.04805	6.21086	1.53333	3.66384	4.00692	1.76302	4.10177	1.80105	5.33543	4.33779	5.26364	3.05023	4.13958	5.30584	2.8149	1.93266	4.41489	5.29961	4.76526	5.88467	4.49165	2.84683	6.13001	2.56869	4.4125	2.27982	5.47552	7.03491	4.46249	1.78536	3.70795	4.33073	4.72706	4.65293	6.22405	3.09584	1.64221	3.43534	4.13922	5.97937	4.20202	4.05758	4.92863	3.29889
	521.272	3.36235	positive	0	2.72984	8.1774	3.92729	0	7.78087	1.90337	3.34549	0	0.670134	15.7693	20.304	1.7517	6.4968	5.22662	3.07958	9.67732	8.17575	0.392205	16.2387	12.1551	10.2425	2.4811	13.2292	1.75304	3.26814	8.35926	0.555102	10.256	0.836925	12.2041	0.504669	13.2449	4.88837	3.94486	10.1907	0.361856	0.558718	9.63309	0.704536	0	7.99961	2.12986	4.35025	8.21042	10.7188
	80.3792	9.06788	positive	0.175643	2.99274	2.53378	2.10453	3.79698	1.46442	3.10347	1.50485	6.33915	0	0.789589	6.58779	4.05564	1.80016	3.57593	3.03711	1.3009	3.85491	1.86874	0.696773	5.69572	2.70802	4.60877	3.64177	0	3.77758	7.67008	0.636801	7.42298	6.99449	3.77001	4.15197	1.0902	4.34421	1.27733	4.80446	0.30686	0	1.97733	0	7.85747	2.44554	0	2.00775	3.89004	5.67705
	759.068	9.13673	positive	40.9427	32.7745	35.9378	40.175	30.5521	40.2782	35.2235	33.4905	28.3086	53.1247	31.2255	29.7004	30.3861	27.1459	47.1033	45.3968	44.7801	30.85	24.8533	24.9625	28.6746	21.0549	24.808	17.6613	20.8106	22.8882	19.923	20.0587	25.0823	18.5544	14.3534	19.572	18.6564	31.8486	36.5197	35.3557	40.1986	58.6028	31.3934	29.7848	42.4583	30.2085	27.4311	29.3421	40.4562	26.773
	884.825	9.48743	positive	7.96107	5.75696	4.37414	8.47185	16.3078	14.4118	4.94472	5.34058	6.05853	17.717	7.50611	6.27132	8.82162	12.4977	10.821	3.55916	4.74212	8.94898	7.509	19.0108	9.77907	11.7809	15.2296	4.79806	11.0495	10.8081	14.7301	11.7871	11.1399	9.39983	12.0317	8.9615	5.74043	7.31966	9.00907	6.41753	8.08048	6.76076	11.7982	13.557	10.797	9.38392	17.1059	5.60191	9.36461	8.93408
	184.073	8.88418	positive	198.472	163.664	189.845	167.351	173.864	181.231	184.101	205.244	166.312	143.79	211.665	201.067	168.991	170.915	91.311	101.442	104.974	133.692	112.543	110.799	134.366	107.811	92.9524	116.915	103.588	107.03	114.964	133.256	112.87	101.869	103.845	127.271	136.889	176.238	192.489	218.086	125.775	139.837	113.057	82.6106	85.8869	90.739	75.1766	84.5139	78.5872	73.6997
	658.535	8.93238	positive	6.329	9.36493	8.35381	35.5431	20.4876	13.2507	16.1777	15.6129	14.6402	16.3949	20.7541	13.0424	6.14301	37.6208	6.79591	8.01941	8.68223	44.9239	39.4791	20.837	18.2866	19.1904	27.1411	15.0995	11.1639	36.9059	20.3851	19.4895	92.8942	14.004	32.093	13.8194	16.4484	11.4898	8.36862	16.3956	9.48508	6.01511	17.1717	17.0407	9.62163	40.6624	8.83423	6.78705	53.792	16.4009
	584.067	11.5144	positive	115.154	115.815	104.38	122.208	111.74	126.509	108.328	108.034	111.472	144.002	98.5152	106.432	113.411	118.123	205.669	185.286	176.842	105.708	122.731	147.456	127.518	139.56	138.983	120.361	137.024	126.587	123.855	129.633	116.985	126.782	123.313	114.047	114.231	107.851	114.325	100.671	129.123	168.506	179.293	199.397	187.237	174.855	213.001	161.371	185.253	176.334
	603.436	8.7948	positive	21.2129	16.966	0.512922	19.8649	9.95105	27.4048	1.56193	0	0.311246	23.6307	20.9136	10.9142	7.60613	54.738	5.03891	5.18654	1.97891	5.4475	9.13903	15.9522	4.16552	37.5032	6.16535	6.50533	20.0014	1.81493	9.38519	17.992	6.69702	2.46529	9.40479	13.8872	8.77717	12.743	7.17212	24.7193	8.79349	3.72879	17.8162	7.81062	0.469347	4.93958	12.3766	17.2468	1.13872	21.9352
	641.162	8.30857	positive	8.50122	8.38314	10.143	5.84535	10.5344	6.90587	6.60751	8.95052	8.74972	11.8765	6.04655	6.99867	7.3528	4.61887	4.5761	4.4911	5.23692	8.15224	8.87788	10.4091	8.69268	8.28419	8.66109	10.0662	9.33663	10.0939	10.1171	8.00769	7.11184	10.6813	9.1046	6.78996	5.76224	7.75078	7.31125	7.79208	7.95425	5.60678	5.73846	7.97441	6.74824	9.84157	7.51931	5.40787	7.62784	3.13109
	687.518	9.99437	positive	8.8354	9.45989	8.51493	9.31569	10.3805	8.5223	7.25582	9.41948	5.97445	8.55136	8.75265	8.08751	9.75448	8.24599	8.88672	7.70242	8.9179	10.6963	9.74419	15.158	10.2826	17.9841	15.4479	11.4499	13.2784	14.6594	13.4871	12.6826	12.3421	12.639	10.708	10.8774	11.039	8.86687	8.61479	7.69411	9.23677	4.56818	12.2901	15.5417	9.77223	14.1691	16.6535	10.6537	14.3805	11.4543
	361.184	7.44515	positive	5.84258	8.58741	6.87794	6.71369	7.25227	9.73985	3.24375	7.09656	5.04323	11.0133	5.50317	8.99226	6.54517	6.56113	2.54976	1.87219	7.51522	8.99944	6.51043	10.1848	7.39745	7.8565	6.92974	5.92846	4.90831	6.40752	11.9645	5.0334	5.32883	5.11905	7.75088	6.10875	4.56077	9.65073	7.10157	8.36751	7.52719	6.37082	6.88324	3.92631	4.28907	4.78541	3.89175	4.29318	5.63372	3.09485
	305.232	9.12987	positive	4.92607	3.62188	6.86063	1.91978	4.1587	5.62721	4.91841	5.71144	5.98383	1.85908	3.75925	4.98247	2.28101	2.75384	1.23715	1.47853	2.6153	2.805	3.32751	3.21071	7.21958	4.39114	3.67532	4.20962	4.07455	3.06366	4.86586	4.07848	4.72489	4.43377	3.21407	3.52297	4.20195	6.06647	3.76214	4.82533	1.96727	1.42493	2.06248	1.33112	1.79654	3.26322	0.656146	4.97291	2.07316	2.0275
	546.726	11.5695	positive	15.5893	28.2924	18.9493	14.8594	16.3692	14.2525	19.8633	18.5144	14.9332	25.571	15.2019	17.7584	14.3632	14.1445	12.9829	11.0021	10.3122	10.1677	20.6904	17.4219	12.2858	11.2216	18.4562	19.4783	26.5917	17.8048	23.3164	16.5915	14.4378	17.5687	22.006	20.0707	18.4838	16.0984	14.9005	16.3005	16.2438	13.8774	17.8594	14.9164	17.1039	14.2233	18.364	11.8899	14.1518	13.744
	120.346	8.87043	positive	11.319	8.52552	8.3715	11.3714	9.3262	12.2528	5.82905	12.7487	7.24423	6.16499	11.2329	10.4662	4.88822	10.0451	6.51924	9.52462	14.8498	5.05599	9.52047	6.77808	12.1112	5.15183	3.86683	4.78352	4.77302	7.14814	7.04276	8.66538	8.41709	5.87734	3.52073	5.26317	8.33752	10.4358	11.3373	10.8077	12.1615	8.44867	8.21916	2.92636	1.66539	5.05055	3.2855	2.80231	2.57646	0.651668
	415.757	9.01977	positive	3.42548	4.33471	1.16468	7.4615	6.72007	5.09671	3.13946	8.71519	8.35873	4.42032	3.94086	8.73129	0.564805	4.55115	0.774128	3.59191	4.17071	6.71037	10.1552	4.47665	3.25314	0.987304	1.02168	3.90977	0.95127	5.13735	7.0748	3.05372	2.64216	4.25776	9.58325	5.64426	4.64685	6.26675	4.05901	8.07261	2.05609	3.01408	4.91449	0.342741	2.31317	2.78558	0	2.05837	2.69377	1.96142
	809.39	9.1711	positive	583.008	486.837	401.814	595.161	528.139	488.936	503.283	492.963	478.9	386.03	575.066	487.162	467.624	633.218	191.786	234.109	264.923	505.417	478.186	510.364	426.121	571.609	519.874	568.679	522.495	518.149	498.18	602.344	539.5	459.589	509.309	549.685	601.321	464.335	526.843	494.499	452.92	300.433	430.365	377.472	243.157	375.612	316.152	256.557	234.839	224.671
	695.422	8.48733	positive	14.9589	23.1528	0	25.2521	32.1799	29.856	3.66517	0.802145	0.746072	12.0706	22.0136	12.2089	10.0524	64.4644	4.89493	14.1329	5.01835	7.18653	13.0381	17.6787	8.51123	34.814	36.8582	5.29071	36.2227	6.64473	4.86453	10.2354	17.2229	6.56841	10.1052	17.0898	20.5113	19.3115	11.1858	41.2662	7.6361	2.58682	22.9126	11.9206	1.0988	7.51989	14.847	43.1381	1.55766	26.1772
	846.44	3.86237	positive	0	52.4967	76.6609	0.807249	22.5433	1.15763	0.782385	43.4909	43.02	1.89555	0	76.3804	1.1947	0.521764	0	10.1139	0	85.9695	5.95678	0	1.70023	95.5166	56.0701	8.35868	60.0947	9.90639	51.5175	0.414523	2.3769	2.07887	92.2111	48.3581	18.3065	0	8.89379	0	23.9484	0	0	0	61.1794	59.3524	0	55.0333	51.102	58.3438
	489.758	9.06788	positive	3.74051	8.30903	9.04822	8.12569	8.55717	6.87705	7.88526	5.8706	8.35459	5.847	6.4723	8.98683	6.2317	8.59407	5.3502	4.42921	3.91846	7.60879	6.33385	9.65755	11.423	8.91855	10.1986	8.33562	3.77824	8.20947	10.8355	7.16637	7.98688	10.4984	9.11022	9.60409	6.85068	8.73129	5.91577	6.89365	5.29932	4.91616	7.99538	5.29595	8.55516	7.15904	2.73723	5.84682	6.19505	10.5463
	938.897	0.614883	positive	6.23877	5.71062	5.70667	7.70229	7.4278	10.7127	6.31884	7.29413	8.96357	9.73846	7.42117	10.0191	8.69169	7.88431	7.44096	5.91989	10.3781	5.15291	7.46555	7.71423	9.41363	11.9521	9.98385	8.91563	7.8071	7.68042	8.88429	8.56031	10.091	11.9968	8.33741	8.41138	7.29873	7.87458	5.92416	6.85978	10.6158	9.61762	6.53376	9.41797	8.27447	9.26773	9.05773	6.32679	6.96446	7.99852
	789.813	10.1369	positive	19.5668	21.3949	24.3709	18.2897	16.3224	28.5218	16.3036	20.7741	15.9431	24.8841	11.9906	15.1327	17.5778	17.9581	13.2001	18.53	10.4275	16.0882	28.2029	35.3905	26.9358	47.6154	40.8791	31.2861	40.5851	35.9464	34.7328	34.3419	31.3827	37.7646	33.7243	36.1759	34.2569	20.3978	24.823	11.9069	18.5768	15.7961	28.355	42.4781	35.9033	33.3158	44.0935	34.975	36.7135	31.813
	483.344	8.10843	positive	23.7525	15.3137	14.5566	35.4393	14.8003	17.7705	12.1687	13.6	13.4709	50.0602	36.2605	38.6561	12.9295	53.6521	8.33322	10.4824	10.0656	29.101	47.726	35.2432	22.9107	33.2574	21.0789	16.8614	24.5496	12.9407	41.0388	26.5006	25.6474	12.2655	23.8364	17.2312	18.6108	18.3487	24.8766	38.3024	19.4441	11.6926	22.7477	12.3021	15.823	6.56401	33.6941	14.5069	7.3736	10.2894
	304.261	6.8008	positive	26.6058	4.46833	9.58087	11.32	5.53953	16.145	0.459316	1.31776	2.9953	22.4212	15.054	23.0645	9.23394	18.9772	11.6842	19.6043	13.5029	9.15568	9.66679	31.3344	9.9713	12.5452	24.0904	22.4708	18.0913	12.6647	6.52696	5.39782	8.78357	16.8052	17.7906	15.2716	16.017	9.56931	7.3383	12.4028	24.005	14.8924	13.5393	22.0364	19.7383	28.7383	6.23925	11.9321	25.7332	26.1406
	394.835	8.80168	positive	26.7249	22.4556	21.3207	25.638	22.2987	25.3411	19.1654	19.5606	19.6987	36.5265	20.1937	19.8124	21.9349	26.168	12.7353	13.0313	12.2433	21.5161	20.1802	29.6491	21.218	28.5287	25.0484	23.8321	29.1186	22.6752	18.608	25.0995	17.8257	21.7629	25.4932	21.694	22.499	20.2479	22.4142	17.9311	23.6583	19.9189	15.3136	21.5622	16.8868	16.5461	23.8693	15.8013	14.4297	15.8793
	86.0642	9.06788	positive	0	3.36974	3.54249	1.46587	5.3631	1.73291	4.66298	1.81195	7.0093	0	1.97166	7.49524	4.74048	2.1275	3.42394	2.25728	3.41901	4.1529	1.74553	1.26212	7.20017	4.10882	6.89187	4.81396	0	4.37369	9.87026	1.17356	9.30281	7.69173	2.68065	5.87951	2.37384	5.83432	0.745575	6.50352	1.04771	0	2.29937	0	8.58951	2.74724	0	2.21287	5.06679	7.50461
	520.509	8.88418	positive	10.8913	9.80869	12.8946	10.1823	9.95502	9.65618	11.1179	9.99287	8.72997	19.242	9.80216	11.5334	15.6526	11.6349	6.3957	7.12213	5.83515	7.75905	6.93593	5.69733	6.99828	7.58409	4.48935	7.21973	7.15383	3.83407	5.06669	5.3799	4.84872	4.32286	4.15343	4.32572	5.8724	8.73264	14.3314	9.45439	12.365	12.5298	6.27683	4.71848	6.29858	2.96583	4.3731	2.33597	2.99311	3.54054
	431.349	7.33515	positive	51.2418	39.8888	7.82391	40.9962	17.8589	25.9552	19.579	3.32626	6.60608	6.11075	30.6442	18.4913	23.2727	72.3423	9.59087	25.9893	22.0022	27.4053	36.1491	31.4616	26.3086	40.4888	58.5575	24.7633	75.6404	16.2164	18.9326	67.7713	30.6087	20.0726	36.0323	31.8576	29.0577	30.9092	23.8369	65.0539	32.6301	20.7282	26.6151	52.7064	12.6401	17.8839	31.5161	19.5259	28.6927	44.2476
	580.434	8.00028	positive	5.91458	8.17433	2.02416	8.8436	19.9206	12.6044	4.20179	4.53888	4.7858	1.71376	6.80339	5.17396	11.3198	15.6905	13.3381	4.27441	4.35775	10.2513	4.97398	5.12594	3.91623	11.4726	8.90877	6.50324	10.0503	6.55978	6.12995	13.4868	15.8084	4.10545	5.9428	8.99989	6.90919	15.9602	3.74829	10.6306	7.18595	2.96127	9.40521	4.82906	4.35378	5.19524	3.27413	8.2419	4.89017	6.24794
	782.573	11.5764	positive	24.1451	28.2554	23.6918	18.0047	24.5066	21.9137	26.1792	22.3789	25.4644	14.3257	23.0216	27.099	24.8092	20.9393	17.156	15.9342	19.5038	18.5828	9.24296	23.1164	21.1643	14.1641	23.3907	17.7298	14.1641	17.6261	23.6391	20.8699	22.9323	19.8354	23.8445	30.6579	23.8199	22.6643	20.5694	21.7171	13.0189	18.81	26.3843	20.7669	22.9228	22.3141	21.988	26.2484	27.6394	24.9053
	750.734	11.4476	positive	202.449	203.375	191.379	211.706	208.147	223.275	186.657	195.46	193.547	261.769	189.21	193.692	186.628	212.411	216.518	203.871	208.006	188.124	278.037	255.114	234.984	265.814	257.936	229.965	307.84	251.929	246.718	235.319	241.005	246.527	212.495	199.072	214.8	204.651	201.846	177.621	330.196	171.564	165.084	199.939	196.01	178.974	223.71	184.912	186.295	187.263
	239.149	2.66302	positive	5.65193	3.90728	3.53255	4.65192	4.50835	3.68217	3.86429	2.91931	4.35141	6.72424	4.01441	4.40316	3.61074	4.49002	3.69824	4.65068	5.31073	3.83799	2.24285	4.87212	4.5475	2.41724	3.48591	4.39651	3.20306	2.86677	3.71432	3.46809	3.00744	3.0317	3.65434	4.18255	4.37673	3.37574	3.92141	4.10445	1.8318	4.55222	5.40527	4.93945	4.93928	6.09919	5.72594	4.57841	4.15844	4.251
	343.195	8.51285	positive	8.96509	15.7641	11.5331	13.2133	16.8396	10.3691	13.6496	15.7635	18.8421	4.9015	11.5751	12.0019	10.9194	13.6427	7.30363	9.53459	9.90255	15.3621	12.0263	13.1123	14.4543	9.96198	19.6785	11.2908	11.8056	16.4198	17.4243	12.757	24.0363	14.4545	14.7737	17.4606	12.3724	13.8024	12.8229	13.3696	10.4244	6.04967	10.8158	7.14757	12.3485	10.8327	6.98703	8.50467	10.3456	12.0093
	693.539	9.43932	positive	7.67128	21.8957	23.4584	31.7685	29.2942	23.2403	23.7536	19.0073	26.6342	7.13647	25.8146	30.1893	7.36021	29.4238	5.33506	4.04884	2.95426	43.6398	17.4169	32.3281	43.4748	17.4526	17.0327	27.2749	5.45728	39.7508	13.5257	12.4764	40.1879	34.2566	41.2916	13.6082	18.3943	38.7124	13.5012	32.8156	8.68762	13.0533	17.325	14.8792	15.6002	48.2807	2.79043	7.0158	35.9146	6.04622
	477.284	9.91867	positive	11.1008	9.47512	17.8599	9.01825	5.00863	11.2922	15.3776	16.5696	13.2294	19.3271	11.7428	10.6791	14.0579	6.87236	6.53556	8.83673	8.8888	9.42503	10.3093	7.91274	7.84333	8.57868	9.59101	7.74557	5.83127	11.5704	6.87895	5.02731	4.40944	8.63453	2.05491	4.26489	9.67384	10.2735	15.7732	17.3833	19.4205	12.8038	5.8726	3.92488	5.6145	4.10469	2.63949	3.83612	6.38046	3.8976
	452.277	5.61453	positive	7.69634	9.35737	7.25893	3.54477	3.11759	4.26602	8.58589	7.49632	9.48432	0	3.84716	0.345523	0.927909	0	0	0	1.81573	4.08763	4.27312	1.70488	6.55134	1.64701	7.61462	1.10876	6.64825	2.87548	6.14629	6.75862	14.869	6.89116	0.605608	3.90187	1.65376	7.79335	7.27587	2.02313	4.29091	2.63388	1.95029	3.0455	6.53077	2.31328	0.367027	6.95889	3.82354	0
	737.057	8.89105	positive	1.88919	1.66567	5.82898	1.79178	0.653222	1.83045	1.46228	2.74128	3.01012	3.7903	2.63572	3.46897	2.47274	2.80416	1.11879	1.56564	2.40341	1.4423	2.98294	1.5612	2.45343	0.585881	0.506275	1.0774	1.60444	0.409639	2.69958	2.51178	0.78557	2.17813	0.645137	0	1.35515	2.37682	2.47466	3.43991	1.62406	4.56488	1.76343	0	3.0586	0	0	0	0.89627	0.852175
	830.052	8.51285	positive	1.1444	9.53381	3.55568	3.46608	10.4204	4.35277	2.821	8.99969	11.101	0	5.62263	3.4796	3.62192	6.03524	3.88435	3.67624	6.94086	4.29597	3.75698	1.08947	7.30803	2.46421	6.66579	6.8749	0	6.55069	7.06076	3.08971	21.0357	6.01763	9.42725	9.2673	6.53275	3.9328	3.43874	6.63866	3.74334	0.251862	7.9115	0	0	5.82428	1.0146	3.65373	2.84478	4.28697
	789.096	9.43243	positive	3.01501	2.76603	11.1015	3.27165	0	1.67665	0.996539	8.39996	10.4975	0.656395	8.31591	2.79273	3.35969	0	0.855574	9.19621	10.4404	2.50316	5.03772	0	0.232571	0.682033	0.617199	1.71019	0	0	1.32523	0	1.06843	0	0.503569	0	0	1.61994	2.6887	4.75497	7.18786	8.72074	0.561388	0.495775	0	0	0	0	0	0
	362.03	6.23193	positive	8.2526	6.90124	7.88872	6.50776	6.34328	8.58828	6.54049	7.7794	7.61429	2.81519	9.37969	7.11029	6.70588	7.49636	8.44615	6.97474	5.13431	8.958	8.49195	8.97094	8.00505	7.89357	9.90294	8.79861	7.8327	10.3506	8.47909	9.69597	10.187	8.50165	6.33951	7.44977	9.45742	9.4525	8.26151	7.83289	7.89282	5.90215	4.3659	5.24543	5.20366	6.02504	4.54175	5.48947	6.27472	4.89736
	143.98	6.84205	positive	33.3693	33.194	33.4921	31.4883	34.7316	35.4322	32.7139	33.2162	32.7637	37.5486	29.5447	29.6985	31.5365	33.7128	20.3761	18.2062	17.0939	32.0585	26.3874	37.8175	30.8429	35.5234	38.0333	33.9941	32.4045	29.3593	32.8769	36.7182	28.49	33.1819	38.2143	34.0708	33.9397	32.5161	34.8582	31.1206	24.8796	27.7955	26.3489	28.7049	26.7009	26.3613	32.2845	23.7578	28.1367	19.8611
	475.741	8.77418	positive	11.2026	14.5309	11.6402	16.3903	12.3702	16.2254	9.91885	10.734	11.9781	15.5714	11.5999	12.1541	11.6351	13.5705	5.92405	6.61869	4.02773	12.2727	10.9653	15.377	14.5638	12.5398	11.2807	14.7644	9.298	13.3156	14.3081	13.9691	9.93757	11.9625	11.5888	13.5581	12.644	15.9576	14.3688	11.833	11.5517	10.3882	9.79265	9.80946	10.1318	9.82805	9.22294	10.2068	10.2007	7.8514
	937.597	7.28703	positive	3.00712	8.08545	3.84485	2.11208	3.79872	10.2557	1.81577	2.41338	1.51306	7.08699	5.9704	7.64126	1.86459	0.762277	3.07439	0.678003	7.88946	6.80544	0.731519	7.2217	6.91156	2.96321	0.59109	1.70257	0.730992	1.02016	9.81324	1.77669	0.237267	7.73069	3.39274	0	1.45888	10.2382	3.16122	10.2077	2.62244	4.15892	5.10718	0.97228	0.460242	5.13054	0	0.564547	2.5889	0.516901
	146.608	8.76043	positive	0	6.70494	9.79888	2.20939	6.64587	1.07644	5.40917	7.42081	12.0935	0	0.882393	13.7527	5.61823	0	5.43688	4.19891	5.33785	4.08003	3.34011	1.79564	14.2003	1.59286	8.99773	3.25572	0	7.69492	19.6676	2.26952	22.0069	14.9873	5.16316	5.04763	3.28388	9.38302	1.25137	15.4128	1.66689	1.74944	6.14995	0	9.69196	6.61121	0	4.60875	14.009	9.66887
	266.129	6.22507	positive	16.9141	14.759	19.1074	15.7591	14.8308	19.2818	15.6423	18.7681	17.5484	7.77764	20.9566	15.135	14.3555	15.9254	16.2452	13.2432	12.7355	21.2481	17.3563	19.893	19.5793	16.8468	21.2652	18.1378	21.0701	23.4251	19.363	24.1625	25.3525	20.1406	16.0113	17.7201	22.5928	20.8567	17.2468	18.5185	22.7387	13.8443	13.9241	13.0185	11.3729	13.7125	12.8561	17.0844	14.3689	11.3626
	520.068	11.5419	positive	43.3937	37.7359	38.9588	38.6705	37.0443	37.2803	41.0341	30.3632	36.482	45.9065	39.4677	38.1925	36.9547	41.1348	58.4753	57.7172	58.0279	40.2852	35.1655	42.5376	35.5444	34.7287	40.5252	37.6726	45.2174	39.6066	40.4149	39.8762	32.2553	39.5525	40.2757	40.5163	37.9423	37.7023	39.1155	35.4663	29.6082	48.8586	46.7466	62.336	52.0761	53.3943	62.931	44.3674	56.5781	52.8457
	258.031	11.5695	positive	4.34663	3.60479	3.90966	3.70549	3.25478	4.55761	4.14329	3.92888	3.96419	4.25107	4.75083	3.96969	3.62201	3.61706	2.81934	3.60691	2.38149	4.28417	3.3729	4.52549	4.33391	3.86033	4.65395	4.5958	3.11387	2.87104	3.67799	5.03433	2.605	3.57872	4.86171	4.6501	4.57045	3.94967	4.77023	2.64244	3.05287	3.45289	3.72182	4.82242	4.40238	2.6453	3.94143	4.23451	5.04079	4.60312
	438.267	7.90403	positive	95.592	32.5466	60.1582	45.8502	45.4912	65.5426	39.8269	28.8474	35.427	72.1901	56.7073	107.612	67.8037	125.349	82.0356	57.3243	82.0829	74.067	34.6149	103	53.6899	38.7861	115.932	81.7012	64.4688	59.579	26.6817	36.7357	35.7051	74.5186	70.845	66.8007	79.1702	42.0192	28.2327	58.525	95.9152	56.7342	75.0982	92.9566	59.3348	101.197	49.079	69.2881	102.338	98.2232
	666.789	8.34983	positive	138.968	126.225	129.44	134.961	133.718	142.679	125.314	125.224	132.583	186.752	114.913	126.845	131.48	131.765	109.961	113.739	94.4953	133.852	137.287	166.449	158.101	162.867	152.468	143.8	167.644	140.481	153.852	144.797	137.665	144.806	141.496	126.969	145.886	132.741	137.795	106.213	154.819	108.431	114.631	131.97	102.708	93.1733	132.64	95.7334	102.848	86.598
	801.241	8.65042	positive	30.7798	25.7706	28.8229	23.0746	25.4368	26.5374	27.5516	24.2145	24.5612	38.4806	29.9858	22.5847	31.2036	28.932	19.4147	18.9056	13.84	24.8561	26.4213	30.7829	24.7856	41.6543	36.6123	24.3403	38.0373	26.0001	24.4774	27.9941	20.8236	32.9534	24.7532	25.9323	28.8362	26.4988	20.5699	18.282	37.4341	22.209	21.0767	29.3039	26.6845	19.0493	37.976	20.8814	19.5756	27.363
	238.177	2.91742	positive	13.4391	5.2657	9.09415	8.65989	6.84545	6.82664	4.28918	2.8988	5.29119	13.9827	8.84032	10.0112	9.07256	12.2083	9.80665	10.6819	9.44174	9.17358	5.50663	14.1328	5.53737	8.41806	10.4775	13.0496	9.36341	8.69043	4.54739	6.38366	5.42852	10.9263	12.0036	7.82744	7.48632	4.67557	7.26955	6.63919	9.58218	10.3913	10.196	15.1443	8.4304	11.8691	9.74859	8.70181	9.49995	12.9298
	318.078	3.25925	positive	5.10251	4.99626	4.41371	5.45416	5.69378	6.5706	5.04181	5.02881	4.50357	7.52009	4.86183	5.46023	5.47528	5.27524	5.07413	4.32097	6.54896	5.30741	6.3436	6.5222	5.92081	6.94028	7.42111	6.64064	6.8735	6.49236	6.66677	6.63893	6.81704	6.61035	5.57869	5.06737	5.98935	4.89513	5.83806	4.43729	7.07739	4.08599	4.10497	5.62523	4.67331	5.00354	5.58495	4.87673	4.20353	4.5348
	402.959	0.9724	positive	14.574	15.1241	13.0096	15.4651	14.2133	15.3448	12.0636	12.6933	15.145	17.6804	14.609	13.7626	14.8185	15.6315	17.1602	15.5113	18.3143	14.513	20.9703	15.8027	17.3141	16.4776	16.8486	15.9302	19.945	17.9209	17.1515	16.1298	16.3374	18.454	14.1866	13.9014	16.3129	15.9659	12.65	14.6646	21.8169	13.0614	14.1557	14.1202	12.1719	16.1108	17.054	14.0448	13.1626	13.2192
	389.2	7.2458	positive	0.273492	14.4462	3.14984	1.47126	7.4219	9.70248	2.47574	2.82824	1.60748	6.24889	4.99567	9.22404	2.64381	3.63797	4.42903	0	7.44312	6.42432	1.40075	5.15305	8.9391	3.16656	0	1.16384	0	1.87495	10.3704	0.761523	1.1092	4.17072	5.02659	0.708247	0.690712	8.76643	0.475287	9.88891	2.9131	4.5422	8.16023	0	0.289095	4.38153	0.248192	0.70599	5.88372	2.22356
	80.7063	9.06788	positive	0	2.3069	2.48527	1.60268	2.86188	0.770196	2.44908	1.60227	3.98458	0	0.962506	4.96941	3.87788	1.65407	3.11174	2.39364	2.15818	2.19693	1.33358	0.675889	3.48962	2.63262	3.33225	2.35508	0	2.88797	5.55549	0.720149	5.07397	4.21538	1.70455	2.42177	1.14884	2.87387	0.799372	3.17159	0.769841	0.941012	3.27097	0	4.65708	1.65863	0	1.08039	2.91454	4.70145
	436.923	11.5901	positive	12.0903	16.8258	11.0172	8.57548	9.96759	8.63096	9.84515	13.0821	9.80213	14.0563	11.3764	11.0582	15.1571	11.1905	5.74574	6.95603	6.47232	8.45424	10.1739	11.8031	7.48317	7.06511	11.8905	16.7566	15.0405	11.5669	12.0853	12.6389	8.18424	14.1936	17.682	16.2003	13.8957	11.6614	8.55149	10.3112	15.3215	8.59032	10.2796	14.1953	10.9684	7.58548	8.9619	7.42702	9.01273	9.99718
	521.272	3.59427	positive	10.8563	12.4364	1.13182	0.473778	1.47544	9.5839	2.19514	7.06051	2.50286	3.47693	8.95508	2.27357	6.44377	1.92986	6.04721	0	10.8515	4.11023	2.73759	1.25698	7.8643	4.42359	1.75445	4.0229	2.60187	2.24346	3.60498	5.59127	3.45739	6.30889	4.14774	3.11172	5.2272	0.671727	9.60241	6.10869	4.63118	3.25167	0.44256	4.3151	0	3.69662	0.495102	3.78138	7.20216	14.0716
	784.803	9.36368	positive	33.9175	37.2433	29.3619	39.139	31.4227	46.1384	27.4543	21.8963	22.4924	65.3759	32.9685	33.4356	28.2278	48.4417	38.741	24.6745	22.7672	37.7727	43.2483	61.8223	42.406	46.4319	53.5106	41.7829	57.5413	41.7741	46.0544	44.9488	40.1486	48.0959	47.9557	47.0012	46.7334	39.0968	37.387	25.0272	41.9214	33.538	25.3022	52.9604	41.1698	34.1417	62.6048	34.6565	39.4927	39.7874
	420.273	9.1711	positive	6.96661	5.15718	10.8324	5.74857	4.14929	6.17959	4.57557	11.3114	6.72433	11.4607	7.24779	6.19719	8.73925	5.751	3.84061	4.51838	5.14924	3.87895	7.0344	6.36235	5.82977	7.40851	3.83479	5.50133	5.31799	7.27413	5.27775	7.35809	5.08572	9.38771	5.80366	5.52635	6.41844	4.84182	10.9072	8.80314	7.03766	7.12837	6.62801	5.19049	6.59755	4.24194	3.21966	4.31459	3.32139	4.9551
	77.7053	9.17798	positive	4.7002	5.41629	3.97828	4.09316	4.91607	4.37165	3.91551	3.64028	5.145	5.80045	3.15659	4.03634	5.26024	4.68761	4.35608	5.18168	4.47857	4.013	5.71142	6.52635	4.10575	5.83586	5.34726	5.43708	6.81596	5.98001	5.62803	5.33224	4.23041	5.60987	5.64473	5.66874	5.33675	4.20903	4.28436	3.10338	6.93891	4.4824	3.7582	5.31679	4.36675	4.84349	5.24274	4.1904	4.11676	4.99844
	477.358	6.99328	positive	50.3577	15.7675	39.9693	29.3283	19.2295	11.8122	16.0773	10.1454	16.2103	1.06385	21.1899	18.3391	35.9007	46.5918	2.72892	22.0657	19.8455	21.4435	37.1664	16.7543	45.0475	33.4069	179.644	26.6789	162.738	39.2308	13.7371	52.2993	24.4173	38.9926	54.5924	17.3148	98.7462	19.607	16.3279	55.4208	44.7559	12.7583	12.2124	52.2676	17.2422	15.5801	18.4911	49.5899	8.70231	29.9622
	843.816	0.5805	positive	9.5301	9.79415	7.31567	9.34141	9.29809	10.133	7.94637	7.26279	8.6059	10.1796	8.08715	7.80274	9.44978	10.6051	12.4092	13.2478	14.6671	8.77552	12.2431	10.9438	11.36	10.6814	12.378	11.123	12.0501	10.1551	11.8092	9.37827	9.2371	10.9984	9.46194	7.57482	9.34255	8.84477	9.10156	9.31444	13.3923	7.57981	9.17988	10.1692	6.36314	10.9471	12.3222	9.59847	11.6717	7.2902
	712.803	8.44608	positive	31.9523	32.8242	31.7254	27.9946	30.9377	37.3456	21.5908	24.5663	27.3402	50.6722	24.672	30.7229	29.0343	30.1221	25.6029	19.5752	19.0117	28.5049	28.5153	40.5849	33.9929	36.2862	29.2229	33.1515	34.2116	33.8389	32.1891	37.7357	21.0698	36.8229	35.5775	26.3336	34.1803	33.6804	34.698	25.2053	45.3043	27.1661	19.1946	30.4041	26.3451	25.6478	32.103	17.594	18.0699	18.6582
	238.884	11.5695	positive	377.224	411.907	353.813	383.305	362.363	367.413	385.743	338.871	355.362	459.264	371.898	344.372	396.561	392.918	605.825	567.172	540.577	373.294	411.227	412.222	365.985	392.506	379.316	403.193	459.721	404.536	396.821	400.808	354.629	421.495	412.037	384.517	406.61	360.289	377.779	349.204	432.942	615.33	551.413	628.047	576.883	577.012	671.436	565.459	595.066	587.338
	735.198	8.67105	positive	47.7416	47.1687	46.4681	41.0156	51.0976	50.3946	40.7703	35.9408	36.1528	62.631	42.3277	35.1126	47.4139	45.7786	33.6001	23.4469	21.0214	40.3333	38.0173	52.6374	41.5905	56.7568	53.3966	47.9254	55.7333	42.0758	42.0881	44.8726	38.3726	48.308	46.6154	44.7221	45.8181	40.0327	45.4656	42.3928	45.5293	39.0636	35.5218	48.6714	41.1151	38.4267	52.9024	30.1541	32.8029	31.4797
	391.952	0.608	positive	18.5844	9.47856	12.1096	9.02965	9.05018	11.0222	8.65833	14.0772	16.2875	12.6167	12.3337	8.82517	12.1768	11.9364	14.0369	21.3286	14.9875	16.355	15.5452	12.575	9.51623	13.936	18.5464	15.2348	28.2245	11.7184	12.34	16.2279	13.7571	11.1184	13.0698	22.0185	12.3579	9.4077	14.3941	12.8369	11.8837	11.8469	13.4034	16.4304	16.0435	11.3987	15.8056	13.6259	13.127	15.5678
	245.884	6.83518	positive	70.3601	67.2703	67.9975	75.1561	73.434	74.5698	68.2044	67.6081	69.9672	87.1748	63.2355	66.6112	66.6871	71.7012	60.2443	62.5868	59.8716	64.5714	84.1727	87.335	80.3428	85.7977	83.7318	74.2072	94.1804	79.0044	75.6589	74.4547	78.7646	77.6914	75.7318	69.2595	74.6254	64.5002	75.8087	60.2151	104.637	60.408	56.1861	67.6918	64.0218	59.3165	70.7832	53.3212	61.088	58.2943
	927.358	0.601133	positive	17.5677	14.2235	16.7922	17.3004	14.0841	14.6027	8.67452	16.2267	18.2028	18.8468	15.3142	11.3153	13.7426	18.062	18.4978	13.5007	17.6948	13.0401	20.095	18.8816	14.2694	16.2052	14.4192	19.2441	22.3167	21.2179	20.972	20.0533	16.9868	23.2648	16.7685	20.3333	17.1577	21.1982	14.767	19.8197	17.1289	17.7203	13.3128	13.0933	9.53638	15.7289	14.9821	19.4855	16.2219	12.8742
	276.175	2.61488	positive	2.14795	1.89662	1.82541	2.47253	2.42024	2.17709	1.91969	1.6343	1.52189	2.28159	1.58278	2.0966	1.67172	1.85973	1.27465	1.18403	1.51855	1.58337	2.10891	2.99783	2.03332	2.5539	1.71964	2.14815	2.3493	2.39167	2.23169	2.33114	2.04676	1.98515	1.99817	1.99567	2.54703	1.55202	1.88189	1.41782	2.24127	1.93557	1.34111	2.44886	1.89637	2.31012	3.14668	1.15827	2.00235	1.67625
	262.653	5.79335	positive	9.25935	8.39562	8.24149	7.32524	7.12413	10.9766	5.58819	8.1917	5.74033	1.49429	14.4297	3.05595	9.08752	8.27286	4.48666	5.9932	5.93014	7.80252	7.06887	5.49229	6.39182	7.59472	13.6836	11.8747	8.00824	10.4206	7.55306	13.0154	10.8768	10.0038	3.9143	8.37276	8.37493	9.28703	5.60823	6.90968	8.15817	7.40986	9.5813	4.68601	3.95187	5.17882	13.4781	6.3913	6.42299	7.48053
	855.342	8.12218	positive	0.329234	2.93218	0	0.785074	0.594367	11.2809	0	0	0	0	6.74139	10.5109	0.703137	26.7324	0.638921	0	0.801355	6.76432	0	1.0726	3.6936	0.476339	0.378116	0	0.965143	0.386367	1.8018	9.79103	2.17839	0	8.23537	0	0.980484	1.4821	1.70509	6.78845	0	0	6.37264	0.497728	1.42232	0	1.59948	0	2.7957	3.7907
	362.829	8.72605	positive	9.85917	8.9453	8.59341	7.69289	5.60139	5.78699	8.16957	5.22304	5.20463	13.5582	7.88697	5.89173	10.713	10.1504	5.50212	6.22445	3.21744	6.87	7.11259	9.14593	5.80482	10.6082	8.54543	10.8835	12.2907	10.7873	9.6316	12.0613	5.11782	8.90405	10.7911	10.299	10.4284	7.19134	9.02821	5.58364	13.886	9.7851	3.15298	8.26082	5.50261	6.53737	9.43995	6.04608	6.97571	6.51063
	837.727	11.3582	positive	59.0116	59.9412	56.7194	69.887	62.3482	84.5794	52.9027	58.1109	64.7727	84.0626	56.6157	51.887	59.2351	65.8023	54.4912	58.8364	58.2358	65.2886	83.6579	79.9729	76.7707	84.0225	79.8125	66.0509	91.2086	72.2052	69.9673	71.3791	72.3401	68.1378	65.8804	57.3664	75.1313	66.5508	62.012	54.1672	86.9932	45.997	52.8041	67.3181	65.4751	56.9071	69.8661	54.995	55.567	60.9797
	380.225	7.84903	positive	27.038	34.3457	29.0646	24.9117	30.4769	27.8757	26.3009	26.5898	23.3943	27.1223	28.3006	35.9068	25.466	23.4673	27.9852	17.4541	29.9039	28.9221	15.7542	28.3881	23.4012	22.2257	17.3913	23.9551	17.3392	18.0663	22.5935	25.5907	14.5561	23.0079	28.1408	19.7617	22.2278	29.0842	24.9485	38.1456	36.4114	25.8002	24.5241	24.8726	21.7948	29.6774	25.3859	20.7855	26.6112	25.7437
	451.029	0.6355	positive	6.10384	6.79861	7.1312	9.97668	18.504	11.8624	6.41418	5.30624	7.51931	12.7613	6.50727	7.005	4.79283	6.70358	8.37514	5.59162	8.5138	4.74423	10.4838	8.89229	9.17141	9.18815	7.36334	6.66994	7.25538	8.9959	8.26666	6.02794	6.29708	8.03163	6.58147	5.31767	7.63752	5.90187	5.36984	3.7484	12.1416	6.03277	7.04478	9.19792	6.55829	9.02685	13.4124	5.81765	8.96925	5.74535
	496.546	6.22507	positive	710.679	545.231	786.935	547.551	470.963	829.633	591.068	809.852	766.233	168.197	873.976	594.535	622.526	597.107	795.223	777.972	596.457	948.094	844.203	870.339	811.01	640.826	910.047	852.892	779.327	1201.71	743.788	1150.12	1287.38	891.681	589.265	786.11	985.559	905.186	722.024	815.242	828.519	597.484	523.732	579.896	405.951	681.592	476.298	741.345	654.849	438.171
	453.208	1.84172	positive	12.6036	5.36063	4.73205	23.8955	67.4574	6.64583	4.6784	5.48416	4.36541	12.5259	5.58023	5.32786	6.05194	5.53269	25.1868	7.10636	6.23077	18.3607	26.6408	7.79408	7.29424	7.30164	11.5869	32.2243	10.5013	13.5215	6.86926	6.94714	18.9051	7.44892	5.98199	3.45267	12.6988	14.3887	5.06903	27.3435	8.68274	4.36092	3.67184	4.93288	5.64119	13.4543	6.61288	55.3004	4.69542	6.45847
	563.768	11.5695	positive	16.0567	14.9841	13.0119	18.1025	16.7988	19.5397	20.4997	13.3802	11.5411	16.2698	14.3929	12.2903	10.5957	10.8402	14.5502	9.52825	16.7484	11.6128	10.9416	14.1368	13.2113	20.2198	10.3018	12.8528	16.5843	10.4946	15.7176	15.414	16.7661	13.5012	7.72922	13.1423	13.4251	13.3593	14.7438	11.8456	14.9795	10.4311	20.1828	11.7937	20.2094	14.4791	20.5064	11.8152	15.8577	12.2037
	554.723	11.5695	positive	17.4527	14.7737	16.71	13.4017	20.5373	14.6607	20.3832	13.3075	14.8304	14.7953	16.2121	19.0151	17.2861	14.3904	12.528	4.21216	13.6713	16.3322	16.43	14.3698	16.8963	18.9303	17.1027	14.9881	18.4578	12.9562	15.9574	16.0775	15.9955	14.6621	12.5132	20.1988	16.8609	13.2345	20.6921	15.1244	20.3938	21.2906	16.2512	14.1224	18.4716	13.0835	25.182	11.874	15.8028	10.9197
	679.255	6.22507	positive	42.0037	36.3227	43.3477	44.6951	39.6548	51.1146	39.4412	42.4989	42.1237	31.0799	43.8479	39.9031	40.7103	43.3604	44.757	38.7704	44.6228	40.8837	58.4238	56.16	52.899	50.9092	56.3097	47.7259	57.757	54.1241	51.8487	49.4921	52.6534	56.4698	43.5347	40.7739	47.7577	46.2784	47.4676	41.1537	60.0671	37.603	37.9196	40.261	35.7095	37.6457	37.9718	34.9148	39.2623	34.6373
	877.812	0.5805	positive	16.9872	14.4665	13.4669	17.8979	16.0783	14.2694	9.95181	13.4182	14.6291	19.6902	15.3158	13.7197	14.5871	15.2811	17.5992	20.0741	23.4813	11.5073	21.4568	18.6885	18.0421	19.5053	17.7646	14.4173	17.4072	17.8624	20.0698	15.3547	17.1529	16.5814	11.5383	11.5476	17.1785	15.3942	13.2792	19.0157	23.4982	14.7738	15.6941	17.8994	15.478	15.9121	17.2597	15.2496	16.723	18.6518
	421.22	8.5541	positive	20.8218	16.4638	22.2348	11.6335	17.6426	19.16	14.1666	15.5532	14.831	16.7767	20.6585	19.4848	13.0778	21.5593	8.49502	11.5952	8.84233	9.59664	12.8075	14.8192	16.0503	12.6579	8.26341	15.217	12.9213	15.1563	20.5127	21.6021	10.5462	15.1093	16.5462	14.5594	20.5314	18.5198	20.1563	20.1795	11.9744	13.57	11.986	10.372	14.02	10.934	7.21086	9.86335	5.10724	9.31663
	698.823	8.44608	positive	32.5408	27.0763	29.7546	28.4942	29.7034	38.8417	25.3518	19.2883	29.2803	44.4229	28.3949	26.0894	34.2961	29.8454	26.4915	19.3749	17.7248	26.0721	28.4401	40.6117	32.8032	37.4149	29.0323	27.052	37.923	35.1421	30.8288	32.8157	24.714	34.7761	33.6526	32.6908	30.1834	27.1308	30.0542	23.3642	40.4939	28.2312	19.9706	31.4963	22.7731	26.0511	33.8321	18.0513	19.5567	17.9502
	563.467	9.32925	positive	26.337	12.9779	7.06485	48.6453	18.6545	7.9778	20.5237	13.2416	12.5357	10.9951	14.3562	9.41886	5.87867	12.8785	4.01006	5.56872	5.06216	51.8625	12.7852	15.7034	9.51083	11.9248	13.7351	5.74277	10.3177	13.7444	7.71635	9.19189	13.0719	8.09392	9.61478	4.86117	8.45105	19.1499	11.6143	10.1731	11.869	8.09363	3.518	7.45273	6.98206	15.9759	5.90795	6.51857	10.5038	1.88363
	929.681	7.3489	positive	4.43966	14.993	6.99047	1.46172	3.99206	14.5033	0.965827	4.12904	2.02404	11.74	6.20679	13.6579	4.28059	0.455097	7.20458	0	15.7433	11.263	0.767355	7.18033	9.26839	7.92969	0	4.58282	0.465479	1.58708	22.7551	0.717922	0	11.7413	6.51005	0	2.32135	20.5402	4.58743	13.561	2.83265	8.03985	14.0673	0	0	4.12433	0	0.656718	2.61026	2.07998
	428.235	2.12877	positive	20.7829	3.19647	2.93142	36.4177	193.811	3.88386	2.29848	2.93049	4.46837	5.99117	4.14356	3.30713	5.38656	3.59863	67.3509	10.6042	6.60912	3.99662	63.5367	6.32032	4.4124	5.07277	18.2223	54.2652	13.948	25.1585	5.61492	4.763	34.3614	4.88928	3.35576	3.19417	8.71457	29.9631	4.99785	71.4561	4.96851	4.44267	3.91323	4.38225	4.71679	28.8375	4.46978	161.268	2.79239	7.49399
	503.455	8.53347	positive	5.42674	7.04767	6.77416	4.3768	5.69852	7.24905	5.33875	3.89852	4.53361	10.0073	6.37912	5.69437	4.95193	7.35375	7.05659	7.223	2.47956	4.97217	4.82365	8.61401	5.81322	9.42711	7.4977	8.27679	11.0694	6.72183	6.16392	8.24105	4.62101	6.74268	5.89874	6.0323	6.78676	5.05061	5.12177	5.01294	7.1417	4.11369	3.00298	6.91335	6.14546	5.13493	8.63795	5.08244	3.71669	4.35809
	277.91	8.80168	positive	10.2565	6.03686	7.58867	8.2781	8.31384	10.6326	6.26716	6.91569	6.24555	19.1167	8.20181	6.88128	8.1777	11.7737	8.29298	5.94854	5.18105	8.76412	9.66818	13.6025	7.62025	13.4873	12.6051	10.3917	16.4678	9.92146	8.10402	10.2128	6.43463	8.95463	10.9471	8.3587	10.3378	6.40326	8.59308	6.70281	13.1427	8.57619	6.23118	11.5679	7.50042	6.45126	13.4251	7.68919	6.68801	7.7424
	552.259	11.4132	positive	45.2036	51.8105	42.5692	51.3073	52.1742	57.0062	42.6329	46.0012	47.9098	63.0897	43.7357	43.894	43.8578	55.2808	49.6234	49.9553	47.56	46.9948	63.4459	64.9201	60.6307	64.6287	57.8448	52.7972	70.9101	60.9281	58.1007	56.0344	56.4349	53.9815	51.3387	45.037	51.9919	48.1801	44.6322	43.6991	68.2397	38.4439	43.5949	49.9762	48.381	47.574	59.0569	43.4177	51.8662	47.005
	798.978	5.80023	positive	19.352	23.5108	22.4139	10.6509	15.5722	43.4341	4.56242	18.8593	11.2477	0	94.1212	1.64953	35.1755	16.8676	9.99508	21.9387	10.9361	16.6819	12.2508	2.73653	11.3704	14.7171	59.1723	40.8499	17.334	26.5193	10.7956	55.7962	39.7326	25.8256	0	24.3874	24.0221	19.5709	3.30509	16.5524	19.9077	15.517	45.097	7.25959	6.98433	13.6522	80.4058	18.8988	18.5039	9.99878
	561.715	11.5764	positive	18.7595	17.7196	15.5519	10.4677	16.0215	8.84551	15.2604	15.4843	15.1088	17.5102	13.1513	11.2342	19.0563	11.1368	6.44949	12.601	3.09897	10.7277	14.8101	17.7702	5.88682	8.58509	12.2759	15.2205	22.6759	18.7145	14.3345	15.0184	11.6374	15.8913	15.1083	14.5625	14.5301	11.0217	15.5675	14.8337	17.897	10.6578	9.47745	15.2531	13.9361	8.6136	11.1448	12.0669	16.3644	6.49267
	627.72	11.5626	positive	9.20796	11.9855	9.56016	8.84209	5.18797	9.52432	8.77642	13.3353	9.03319	12.1376	5.03631	8.2374	10.2045	9.29129	12.6231	7.02894	8.64474	10.9591	10.2979	13.4677	8.29624	11.2671	10.2863	11.8975	12.8314	8.43983	7.81862	6.87608	9.59362	9.77794	11.196	10.0172	5.68972	8.15488	10.3757	6.45957	10.2657	6.58249	12.371	6.49933	11.2894	9.80591	18.9795	8.92082	3.14187	9.62296
	337.167	5.79335	positive	38.6639	43.2408	40.2641	31.2864	36.449	54.7925	23.9757	36.9167	31.5827	7.71664	61.4624	21.4045	47.0311	35.4124	31.0757	34.0262	33.2237	32.822	38.1518	29.3586	36.8598	40.4071	63.367	51.7279	45.1019	44.4577	36.1222	58.9247	50.138	49.2007	18.9401	40.2725	41.0618	36.6298	24.1912	33.2668	47.276	30.7215	48.1909	29.1843	23.0396	28.2836	62.9868	28.7586	29.631	25.9553
	628.599	10.1713	positive	5.01245	4.91327	0.536452	17.3827	31.822	16.7079	5.92445	9.4826	0.254962	3.69842	7.94548	6.16681	0.945346	25.7185	3.52243	0	3.81066	20.9317	8.10879	11.4265	20.7324	2.9803	0	1.92205	0	2.15934	3.15827	9.09007	9.30573	0	7.16322	1.24908	0.638552	23.7753	6.16775	9.64408	4.80849	6.42949	2.798	0.637134	0	6.09045	0.43966	0	5.80577	0.273656
	848.285	9.99437	positive	26.492	26.547	27.246	30.526	28.9148	35.8506	25.1533	30.4688	31.5216	39.7592	23.6364	25.9653	27.815	23.9721	29.0209	23.7658	22.1337	27.0112	46.8799	49.6501	43.5526	48.3094	49.723	39.9203	53.9852	43.7507	40.2224	41.4714	45.3349	42.7531	39.8932	40.5604	39.7275	28.8062	30.3113	22.8005	33.6214	21.9482	36.1314	50.552	39.9069	37.6718	53.357	37.0122	39.5257	43.9313
	537.137	7.84903	positive	10.6567	16.6185	14.6892	17.2867	18.1514	17.2539	16.4046	16.5261	17.3324	20.8098	14.489	16.6986	16.0013	17.8665	15.4457	11.7386	13.9246	17.1227	15.8961	20.3821	18.3925	18.1701	15.8567	16.9482	15.9123	15.3327	19.226	17.2671	11.2286	15.5187	16.4454	11.3163	13.657	18.9708	13.7978	18.1387	19.3491	14.2153	14.6877	14.4565	14.3712	17.8416	10.911	11.5839	11.8957	12.087
[truncated: 9,372 more rows]
[truncated: 44 more columns]
